# Supplementary material for: Rashba-splitting-induced topological flat band detected by anomalous resistance oscillations beyond the quantum limit in ZrTe5
Source: Nat Commun. 2024 May 23;15:4407. doi: 10.1038/s41467-024-48761-9 (PMC11116540; doi:10.1038/s41467-024-48761-9)
Supplement: Supplementary file 3 — Source Data [file 41467_2024_48761_MOESM3_ESM.xlsx]

## Sheet: Fig.1b
T/K	rho_xx/Ohm-cm) for S74	rho_xx/Ohm-cm) for S75	T/K	rho_xx/Ohm-cm) for S56	T/K	rho_xx/Ohm-cm) for S77
300.002	0.000302272	0.000881211	299.999	0.000675571	300	0.0007115
300.002	0.000302272	0.000881211	299.997	0.000675658	300	0.0007115
300.002	0.000302272	0.000881211	299.997	0.00067571	299.999	0.0007115
300	0.000302272	0.000881211	299.996	0.000675625	300	0.0007115
300.002	0.000302272	0.000881211	299.996	0.000675596	300	0.0007115
300.002	0.000302272	0.000881211	299.994	0.000675724	300.001	0.0007115
300.001	0.000302272	0.000881211	299.993	0.000675677	300.001	0.0007115
300.001	0.000302272	0.000881211	299.993	0.000675567	300.001	0.0007115
300.001	0.000302272	0.000881211	299.988	0.000675618	300.002	0.0007115
300.003	0.000302272	0.000881211	299.981	0.000675582	300.002	0.0007115
300.003	0.000302272	0.000881211	299.975	0.000675677	300	0.0007115
300.001	0.000302272	0.000881211	299.966	0.000675618	300.002	0.0007115
300.005	0.000302272	0.000881211	299.956	0.000675615	300.002	0.0007115
300.005	0.000302272	0.000881211	299.948	0.000675622	299.999	0.0007115
300	0.000302272	0.000881211	299.935	0.000675549	299.999	0.0007115
300.003	0.000302272	0.000881211	299.916	0.000675596	299.999	0.0007115
300.003	0.000302272	0.000881211	299.898	0.000675593	299.993	0.0007115
299.999	0.000302272	0.000881211	299.883	0.000676047	299.993	0.0007115
300.002	0.000302272	0.000881211	299.867	0.000675615	299.993	0.0007115
300.002	0.000302272	0.000881211	299.84	0.000675479	299.98	0.0007115
299.999	0.000302272	0.000881211	299.812	0.000675596	299.98	0.0007115
300.001	0.000302272	0.000881211	299.783	0.000675461	299.969	0.0007115
300.001	0.000302272	0.000881211	299.756	0.000675486	299.965	0.0007115
300.003	0.000302272	0.000881211	299.739	0.00067542	299.965	0.0007115
300.003	0.000302272	0.000881211	299.713	0.000675376	299.952	0.0007115
299.999	0.000302272	0.000881211	299.69	0.000675398	299.949	0.0007115
300.003	0.000302272	0.000881211	299.664	0.00067538	299.949	0.0007115
300.003	0.000302272	0.000881211	299.642	0.000675197	299.935	0.0007115
299.999	0.000302272	0.000881211	299.618	0.000675179	299.932	0.0007115
300.001	0.000302272	0.000881211	299.604	0.000675226	299.932	0.0007115
300.001	0.000302272	0.000881211	299.585	0.000675146	299.917	0.0007115
299.998	0.000302272	0.000881211	299.561	0.000675138	299.913	0.0007115
300.001	0.000302272	0.000881211	299.542	0.000675025	299.913	0.0007115
300.001	0.000302272	0.000881211	299.521	0.000675028	299.893	0.0007115
300.001	0.000302272	0.000881211	299.506	0.00067508	299.893	0.0007115
300.001	0.000302272	0.000881211	299.484	0.000674981	299.879	0.0007115
300.001	0.000302272	0.000881211	299.467	0.000674911	299.875	0.0007115
300	0.000302272	0.000881211	299.449	0.000675028	299.875	0.0007115
300	0.000302272	0.000881211	299.427	0.000674918	299.858	0.0007115
299.998	0.000302272	0.000881211	299.409	0.000674841	299.854	0.0007115
300.001	0.000302272	0.000881211	299.388	0.000674864	299.854	0.0007115
300.001	0.000302272	0.000881211	299.378	0.000674853	299.839	0.0007115
299.998	0.000302272	0.000881211	299.358	0.000674808	299.835	0.0007115
300.002	0.000302272	0.000881211	299.34	0.00067471	299.835	0.0007115
300.002	0.000302272	0.000881211	299.32	0.000674684	299.817	0.0007115
300	0.000302272	0.000881211	299.301	0.000674688	299.813	0.0007115
300.002	0.000302272	0.000881211	299.287	0.000674611	299.813	0.0007115
300.002	0.000302272	0.000881211	299.268	0.0006746	299.793	0.0007115
300.002	0.000302272	0.000881211	299.249	0.000674523	299.793	0.0007115
300.002	0.000302272	0.000881211	299.233	0.000674486	299.776	0.0007115
300	0.000302272	0.000881211	299.212	0.000674556	299.771	0.0007115
300.002	0.000302272	0.000881211	299.19	0.000674512	299.771	0.0007115
300.002	0.000302272	0.000881211	299.178	0.00067449	299.756	0.0007115
300	0.000302272	0.000881211	299.156	0.000674402	299.751	0.0007115
300.002	0.000302272	0.000881211	299.135	0.00067434	299.751	0.0007115
300.002	0.000302272	0.000881211	299.11	0.000674307	299.734	0.0007115
300	0.000302272	0.000881211	299.087	0.000674211	299.729	0.0007115
300.003	0.000302272	0.000881211	299.069	0.000674248	299.729	0.0007115
300.003	0.000302272	0.000881211	299.048	0.00067423	299.714	0.0007115
299.999	0.000302272	0.000881211	299.021	0.000674193	299.71	0.0007115
300.003	0.000302272	0.000881211	299.005	0.000674109	299.71	0.0007115
300.003	0.000302272	0.000881211	298.977	0.000674189	299.688	0.0007115
299.999	0.000302272	0.000881211	298.95	0.000674149	299.688	0.0007115
300.002	0.000302272	0.000881211	298.92	0.000674021	299.672	0.0007115
300	0.000302272	0.000881211	298.894	0.000673926	299.667	0.0007115
300.003	0.000302272	0.000881211	298.873	0.000673911	299.667	0.0007115
300.003	0.000302272	0.000881211	298.839	0.000673889	299.651	0.0007115
299.999	0.000302272	0.000881211	298.807	0.000673849	299.647	0.0007115
300.002	0.000302272	0.000881211	298.786	0.000673856	299.647	0.0007115
300.002	0.000302272	0.000881211	298.751	0.000673695	299.63	0.0007115
299.999	0.000302272	0.000881211	298.712	0.000673717	299.624	0.0007115
300.003	0.000302272	0.000881211	298.674	0.000673706	299.624	0.0007115
300.003	0.000302272	0.000881211	298.635	0.00067357	299.607	0.0007115
300	0.000302272	0.000881211	298.594	0.000673479	299.603	0.0007115
300.003	0.000302272	0.000881211	298.551	0.000673614	299.603	0.0007115
300.003	0.000302272	0.000881211	298.521	0.000673512	299.581	0.0007115
300.002	0.000302272	0.000881211	298.478	0.000673431	299.581	0.0007115
300.004	0.000302272	0.000881211	298.427	0.000673354	299.564	0.0007115
300.004	0.000302272	0.000881211	298.377	0.000673266	299.56	0.0007115
300.002	0.000302272	0.000881211	298.342	0.000673197	299.56	0.0007115
300.002	0.000302272	0.000881211	298.288	0.000673263	299.543	0.0007115
299.999	0.000302272	0.000881211	298.226	0.000673072	299.538	0.0007115
300.002	0.000302272	0.000881211	298.168	0.000673065	299.538	0.0007115
300.002	0.000302759	0.000881211	298.125	0.000672948	299.521	0.0007115
299.999	0.000302272	0.000881211	298.06	0.000672889	299.516	0.0007115
300.002	0.000302272	0.000881211	297.989	0.000672735	299.516	0.0007115
300.002	0.000302272	0.000881211	297.917	0.000672757	299.499	0.0007115
300	0.000302272	0.000881211	297.844	0.000672658	299.495	0.0007115
300.002	0.000302272	0.000881211	297.791	0.000672537	299.495	0.0007115
300.002	0.000302272	0.000881211	297.71	0.000672354	299.475	0.0007115
300.001	0.000302272	0.000881211	297.628	0.000672277	299.475	0.0007115
300.001	0.000302272	0.000881211	297.544	0.000672226	299.458	0.0007115
299.995	0.000302272	0.000881211	297.455	0.000672105	299.453	0.0007115
299.997	0.000302272	0.000881211	297.363	0.000671984	299.453	0.0007115
299.997	0.000302272	0.000881211	297.283	0.000671933	299.437	0.0007115
299.987	0.000302272	0.000881211	297.188	0.000671677	299.433	0.0007115
299.988	0.000302272	0.000881211	297.118	0.000671567	299.433	0.0007115
299.988	0.000302272	0.000881211	297.011	0.000671387	299.416	0.0007115
299.974	0.000302272	0.000881211	296.901	0.000671281	299.411	0.0007115
299.972	0.000302272	0.000881211	296.788	0.000671142	299.411	0.0007115
299.972	0.000302272	0.000881211	296.715	0.000671006	299.394	0.0007115
299.959	0.000302272	0.000881211	296.607	0.000670841	299.39	0.0007115
299.956	0.000302272	0.000881211	296.5	0.000670607	299.372	0.0007115
299.956	0.000302272	0.000881211	296.426	0.000670574	299.367	0.0007115
299.941	0.000302272	0.000881211	296.325	0.000670431	299.367	0.0007115
299.938	0.000302272	0.000881211	296.228	0.000670259	299.35	0.0007115
299.923	0.000302272	0.000881211	296.139	0.000670061	299.345	0.0007115
299.921	0.000302272	0.000881211	296.051	0.000669915	299.345	0.0007115
299.921	0.000302272	0.000881211	296.001	0.000669629	299.328	0.0007115
299.904	0.000302272	0.000881211	295.93	0.000669556	299.324	0.0007115
299.902	0.000302272	0.000881211	295.861	0.000669416	299.324	0.0007115
299.902	0.000302272	0.000881211	295.807	0.000669222	299.307	0.0007115
299.886	0.000302272	0.000881211	295.777	0.000669061	299.301	0.0007115
299.883	0.000302272	0.000881211	295.728	0.000668947	299.301	0.0007115
299.883	0.000302272	0.000881211	295.709	0.000668779	299.286	0.0007115
299.866	0.000302272	0.000881211	295.693	0.000668662	299.281	0.0007115
299.864	0.000302272	0.000881211	295.673	0.00066838	299.264	0.0007115
299.864	0.000302272	0.000881211	295.661	0.00066838	299.258	0.0007115
299.844	0.000302272	0.000881211	295.652	0.000668175	299.258	0.0007115
299.844	0.000302272	0.000881211	295.645	0.000668149	299.241	0.0007115
299.844	0.000302272	0.000881211	295.645	0.000667955	299.236	0.0007115
299.823	0.000302272	0.000881211	295.644	0.000667856	299.236	0.0007115
299.823	0.000302272	0.000881211	295.646	0.000667837	299.22	0.0007115
299.805	0.000302272	0.000881211	295.648	0.000667775	299.215	0.0007115
299.8	0.000302272	0.000881211	295.654	0.000667731	299.215	0.0007115
299.8	0.000302272	0.000881211	295.659	0.000667654	299.197	0.0007115
299.783	0.000302272	0.000881211	295.666	0.000667581	299.193	0.0007115
299.779	0.000302272	0.000881211	295.672	0.00066742	299.193	0.0007115
299.779	0.000302272	0.000881211	295.674	0.000667453	299.177	0.0007115
299.762	0.000302272	0.000881211	295.675	0.000667237	299.171	0.0007115
299.758	0.000302272	0.000881211	295.674	0.000667354	299.171	0.0007115
299.758	0.000302272	0.000881211	295.671	0.000667211	299.148	0.000710704
299.741	0.000302272	0.000881211	295.664	0.000667226	299.148	0.000710704
299.74	0.000302272	0.000881211	295.657	0.000667196	299.131	0.000710704
299.74	0.000302272	0.000881211	295.647	0.000667072	299.126	0.000710704
299.717	0.000302272	0.000881211	295.635	0.000667065	299.126	0.000710704
299.717	0.000302272	0.000881211	295.62	0.000666951	299.11	0.000710704
299.698	0.000302272	0.000881211	295.6	0.000667068	299.104	0.000710704
299.695	0.000302272	0.000881211	295.584	0.000666903	299.104	0.000710704
299.695	0.000302272	0.000881211	295.559	0.000666991	299.088	0.000710704
299.677	0.000302272	0.000881211	295.526	0.000666804	299.083	0.000710704
299.674	0.000302272	0.000881211	295.493	0.000666768	299.083	0.000710704
299.674	0.000302272	0.000881211	295.459	0.000666727	299.067	0.000710704
299.657	0.000302272	0.000881211	295.432	0.000666731	299.062	0.000710704
299.653	0.000302272	0.000881211	295.392	0.000666724	299.062	0.000710704
299.653	0.000302272	0.000881211	295.348	0.00066653	299.042	0.000710704
299.634	0.000302272	0.000881211	295.302	0.000666508	299.042	0.000710704
299.631	0.000302272	0.000881211	295.257	0.000666486	299.023	0.000710704
299.631	0.000302272	0.000881211	295.226	0.000666343	299.017	0.000710704
299.609	0.000302272	0.000881211	295.175	0.000666416	299.017	0.000710704
299.609	0.000302272	0.000881211	295.127	0.00066624	299	0.000710704
299.592	0.000302272	0.000881211	295.076	0.000666123	298.996	0.000710704
299.589	0.000302272	0.000881211	295.043	0.000666068	298.996	0.000710704
299.589	0.000302272	0.000881211	294.996	0.000666024	298.977	0.000710704
299.572	0.000302272	0.000881211	294.95	0.000665951	298.973	0.000710704
299.569	0.000302272	0.000881211	294.907	0.000665848	298.973	0.000710704
299.569	0.000302272	0.000881211	294.861	0.00066572	298.957	0.000710704
299.551	0.000302272	0.000881211	294.812	0.000665654	298.952	0.000710704
299.547	0.000302272	0.000881211	294.771	0.000665504	298.934	0.000709909
299.547	0.000302272	0.000881211	294.721	0.000665493	298.928	0.000709909
299.526	0.000302272	0.000881211	294.676	0.000665365	298.928	0.000710704
299.526	0.000302272	0.000881211	294.636	0.000665226	298.911	0.000709909
299.507	0.000302272	0.000881211	294.602	0.000665262	298.905	0.000709909
299.503	0.000302272	0.000881211	294.583	0.000665134	298.905	0.000709909
299.503	0.000302272	0.000881211	294.563	0.00066509	298.889	0.000709909
299.487	0.000302272	0.000881211	294.555	0.000664973	298.884	0.000709909
299.484	0.000302272	0.000881211	294.551	0.000664606	298.884	0.000709909
299.484	0.000302272	0.000881211	294.56	0.000664823	298.867	0.000709909
299.466	0.000302272	0.000881211	294.577	0.000664705	298.861	0.000709909
299.462	0.000302272	0.000881211	294.601	0.000664742	298.861	0.000709909
299.462	0.000302272	0.000881211	294.609	0.000664537	298.846	0.000709909
299.444	0.000302272	0.000881211	294.62	0.000664584	298.84	0.000709909
299.44	0.000302272	0.000881211	294.633	0.000664647	298.84	0.000709909
299.44	0.000302272	0.000881211	294.65	0.000664555	298.817	0.000709909
299.423	0.000302272	0.000881211	294.665	0.000664489	298.817	0.000709909
299.419	0.000302272	0.000881211	294.681	0.000664577	298.801	0.000709909
299.419	0.000302272	0.000881211	294.695	0.000664343	298.797	0.000709909
299.397	0.000302272	0.000881211	294.706	0.000664405	298.797	0.000709909
299.397	0.000302272	0.000881211	294.717	0.000664423	298.78	0.000709909
299.379	0.000302272	0.000881211	294.724	0.000664288	298.775	0.000709909
299.374	0.000302272	0.000881211	294.728	0.000664493	298.775	0.000709909
299.374	0.000302272	0.000880096	294.726	0.000664354	298.757	0.000709909
299.357	0.000302272	0.000880096	294.721	0.000664475	298.752	0.000709909
299.353	0.000302272	0.000880096	294.707	0.000664431	298.752	0.000709909
299.353	0.000302272	0.000880096	294.692	0.000664306	298.728	0.000709909
299.335	0.000302272	0.000880096	294.664	0.000664368	298.728	0.000709909
299.332	0.000302272	0.000880096	294.633	0.000664291	298.711	0.000709909
299.332	0.000302272	0.000880096	294.608	0.000664449	298.706	0.000709909
299.313	0.000302272	0.000880096	294.565	0.00066439	298.706	0.000709909
299.309	0.000302272	0.000880096	294.519	0.000664302	298.689	0.000709909
299.309	0.000302272	0.000880096	294.462	0.000664233	298.685	0.000709909
299.288	0.000302272	0.000880096	294.405	0.000664361	298.685	0.000709909
299.288	0.000302272	0.000880096	294.366	0.000664222	298.667	0.000709909
299.269	0.000301784	0.000880096	294.299	0.000664251	298.661	0.000709909
299.265	0.000301784	0.000880096	294.229	0.000664127	298.661	0.000709909
299.265	0.000301784	0.000880096	294.161	0.000664031	298.643	0.000709909
299.248	0.000301784	0.000880096	294.112	0.000663969	298.639	0.000709909
299.245	0.000301784	0.000880096	294.038	0.00066398	298.639	0.000709113
299.245	0.000301784	0.000880096	293.963	0.000663936	298.617	0.000709113
299.226	0.000301784	0.000880096	293.889	0.000663768	298.617	0.000709113
299.223	0.000301784	0.000880096	293.812	0.000663705	298.599	0.000709113
299.223	0.000301784	0.000880096	293.766	0.000663669	298.595	0.000709113
299.205	0.000301784	0.000880096	293.695	0.000663559	298.595	0.000709113
299.201	0.000301784	0.000880096	293.624	0.000663442	298.576	0.000709113
299.201	0.000301784	0.000880096	293.552	0.000663387	298.572	0.000709113
299.181	0.000301784	0.000880096	293.507	0.000663317	298.572	0.000709113
299.181	0.000301784	0.000880096	293.442	0.000663152	298.555	0.000709113
299.163	0.000301784	0.000880096	293.381	0.000663185	298.55	0.000709113
299.159	0.000301784	0.000880096	293.322	0.000662976	298.55	0.000709113
299.159	0.000301784	0.000880096	293.264	0.000662874	298.532	0.000709113
299.14	0.000301784	0.000880096	293.228	0.00066283	298.527	0.000709113
299.137	0.000301784	0.000880096	293.177	0.000662771	298.527	0.000709113
299.137	0.000301784	0.000880096	293.131	0.000662467	298.504	0.000709113
299.119	0.000301784	0.000880096	293.085	0.000662467	298.504	0.000709113
299.115	0.000301784	0.000880096	293.045	0.00066228	298.504	0.000709113
299.115	0.000301784	0.000880096	293.015	0.000662295	298.48	0.000709113
299.096	0.000301784	0.000880096	292.977	0.0006622	298.48	0.000709113
299.094	0.000301784	0.000880096	292.942	0.000662127	298.464	0.000709113
299.094	0.000301784	0.000880096	292.92	0.000662086	298.459	0.000709113
299.07	0.000301784	0.000880096	292.903	0.000661881	298.459	0.000709113
299.07	0.000301784	0.000880096	292.874	0.000661918	298.44	0.000709113
299.053	0.000301784	0.000880096	292.846	0.000661778	298.436	0.000709113
299.05	0.000301784	0.000880096	292.816	0.000661658	298.436	0.000709113
299.05	0.000301784	0.000880096	292.8	0.000661621	298.419	0.000709113
299.031	0.000301784	0.000880096	292.774	0.000661537	298.413	0.000709113
299.026	0.000301784	0.000880096	292.75	0.000661427	298.413	0.000709113
299.026	0.000301784	0.000880096	292.725	0.000661397	298.396	0.000709113
299.007	0.000301784	0.000880096	292.699	0.000661343	298.39	0.000709113
299.004	0.000301784	0.000880096	292.673	0.000661295	298.373	0.000709113
299.004	0.000301784	0.000880096	292.646	0.000661189	298.367	0.000709113
298.985	0.000301784	0.000880096	292.63	0.000661071	298.367	0.000709113
298.981	0.000301784	0.000880096	292.601	0.000661148	298.351	0.000709113
298.962	0.000301784	0.000880096	292.574	0.000660994	298.347	0.000709113
298.959	0.000301784	0.000878977	292.554	0.000661006	298.347	0.000709113
298.959	0.000301784	0.000878977	292.526	0.000660826	298.329	0.000709113
298.94	0.000301784	0.000878977	292.497	0.000660804	298.324	0.000709113
298.937	0.000301784	0.000878977	292.465	0.000660731	298.324	0.000709113
298.937	0.000301295	0.000880096	292.442	0.000660723	298.307	0.000709113
298.918	0.000301295	0.000880096	292.411	0.000660639	298.301	0.000709113
298.915	0.000301295	0.000878977	292.376	0.000660614	298.301	0.000709113
298.915	0.000301295	0.000878977	292.344	0.000660621	298.278	0.000709113
298.899	0.000301295	0.000878977	292.317	0.000660423	298.278	0.000709113
298.896	0.000301784	0.000878977	292.28	0.000660452	298.26	0.000709113
298.896	0.000301784	0.000878977	292.243	0.000660346	298.255	0.000709113
298.878	0.000301784	0.000878977	292.216	0.000660507	298.255	0.000709113
298.874	0.000301295	0.000878977	292.18	0.000660335	298.238	0.000709113
298.856	0.000301295	0.000878977	292.139	0.000660244	298.233	0.000709113
298.852	0.000301784	0.000878977	292.096	0.000660178	298.233	0.000709113
298.852	0.000301784	0.000878977	292.058	0.000660031	298.216	0.000709113
298.833	0.000301784	0.000878977	292.032	0.000660031	298.21	0.000709113
298.828	0.000301295	0.000878977	291.99	0.000659896	298.21	0.000709113
298.828	0.000301295	0.000878977	291.946	0.000659885	298.193	0.000709113
298.81	0.000301295	0.000878977	291.904	0.000659782	298.187	0.000709113
298.806	0.000301295	0.000878977	291.861	0.000659764	298.187	0.000709113
298.806	0.000301295	0.000878977	291.835	0.000659588	298.17	0.000709113
298.787	0.000301295	0.000878977	291.791	0.000659566	298.165	0.000709113
298.783	0.000301295	0.000878977	291.75	0.000659507	298.165	0.000709113
298.783	0.000301295	0.000878977	291.706	0.000659412	298.142	0.000709113
298.764	0.000301295	0.000878977	291.665	0.000659379	298.142	0.000709113
298.76	0.000301295	0.000878977	291.625	0.000659229	298.125	0.000709113
298.743	0.000301295	0.000878977	291.598	0.000659276	298.119	0.000709113
298.74	0.000301295	0.000878977	291.553	0.000659071	298.119	0.000709113
298.74	0.000301295	0.000878977	291.517	0.000659119	298.101	0.000709113
298.722	0.000301295	0.000878977	291.476	0.000658914	298.097	0.000709113
298.718	0.000301295	0.000878977	291.435	0.000658939	298.097	0.000708317
298.718	0.000301295	0.000878977	291.411	0.000658874	298.078	0.000709113
298.699	0.000301295	0.000878977	291.371	0.000658884	298.072	0.000708317
298.695	0.000301295	0.000878977	291.334	0.000658625	298.072	0.000708317
298.695	0.000301295	0.000878977	291.309	0.000658679	298.051	0.000708317
298.675	0.000301295	0.000878977	291.271	0.000658595	298.051	0.000708317
298.673	0.000301295	0.000878977	291.233	0.000658474	298.033	0.000708317
298.673	0.000301295	0.000878977	291.212	0.000658423	298.029	0.000708317
298.649	0.000301295	0.000878977	291.174	0.000658361	298.029	0.000708317
298.649	0.000301295	0.000878977	291.138	0.000658335	298.011	0.000708317
298.632	0.000301295	0.000878977	291.105	0.000658188	298.006	0.000708317
298.628	0.000301295	0.000878977	291.07	0.00065821	298.006	0.000708317
298.628	0.000301295	0.000878977	291.04	0.000658112	297.988	0.000708317
298.609	0.000301295	0.000878977	291.006	0.000658053	297.982	0.000708317
298.606	0.000301295	0.000878977	290.97	0.000657976	297.982	0.000708317
298.606	0.000301295	0.000878977	290.927	0.000657936	297.964	0.000708317
298.587	0.000301295	0.000878977	290.889	0.000657804	297.96	0.000708317
298.582	0.000301295	0.000878977	290.854	0.000657734	297.96	0.000708317
298.582	0.000301295	0.000878977	290.835	0.000657734	297.939	0.000708317
298.564	0.000301295	0.000878977	290.8	0.000657632	297.939	0.000708317
298.558	0.000301295	0.000878977	290.768	0.000657533	297.939	0.000708317
298.558	0.000301295	0.000878977	290.736	0.000657383	297.916	0.000708317
298.543	0.000301295	0.000878977	290.702	0.000657412	297.916	0.000708317
298.538	0.000301295	0.000878977	290.669	0.000657295	297.899	0.000708317
298.52	0.000301295	0.000878977	290.649	0.000657221	297.894	0.000708317
298.517	0.000301295	0.000878977	290.615	0.000657144	297.894	0.000708317
298.517	0.000301295	0.000878977	290.581	0.000657093	297.875	0.000708317
298.497	0.000301295	0.000878977	290.557	0.000657199	297.869	0.000708317
298.493	0.000301295	0.000878977	290.524	0.000657024	297.869	0.000708317
298.493	0.000301295	0.000878977	290.489	0.000656917	297.852	0.000707521
298.475	0.000301295	0.000878977	290.454	0.00065684	297.847	0.000707521
298.471	0.000301295	0.000878977	290.432	0.00065684	297.847	0.000707521
298.471	0.000301295	0.000878977	290.4	0.00065676	297.831	0.000707521
298.452	0.000301295	0.000878977	290.364	0.000656708	297.825	0.000707521
298.448	0.000301295	0.000878977	290.327	0.000656518	297.808	0.000707521
298.448	0.000301295	0.000878977	290.304	0.000656533	297.803	0.000707521
298.428	0.000301295	0.000878977	290.268	0.000656478	297.803	0.000707521
298.425	0.000301295	0.000878977	290.231	0.000656426	297.787	0.000707521
298.425	0.000301295	0.000878977	290.195	0.000656379	297.781	0.000707521
298.401	0.000301295	0.000878977	290.155	0.000656295	297.781	0.000707521
298.401	0.000301295	0.000878977	290.122	0.000656273	297.763	0.000707521
298.382	0.000301295	0.000878977	290.096	0.000656254	297.757	0.000707521
298.378	0.000301295	0.000878977	290.059	0.000656152	297.757	0.000707521
298.378	0.000301295	0.000878977	290.02	0.000656009	297.742	0.000707521
298.36	0.000301295	0.000878977	289.983	0.000655917	297.737	0.000707521
298.357	0.000301295	0.000878977	289.958	0.000655969	297.737	0.000707521
298.357	0.000301295	0.000878977	289.918	0.000655972	297.72	0.000707521
298.339	0.000301295	0.000877862	289.882	0.000655822	297.714	0.000707521
298.334	0.000301295	0.000877862	289.842	0.000655672	297.714	0.000707521
298.334	0.000301295	0.000877862	289.807	0.000655617	297.693	0.000707521
298.312	0.000301295	0.000877862	289.781	0.000655569	297.693	0.000707521
298.312	0.000301295	0.000877862	289.756	0.00065547	297.677	0.000707521
298.294	0.000301295	0.000877862	289.717	0.000655507	297.672	0.000707521
298.29	0.000301295	0.000877862	289.679	0.000655496	297.672	0.000707521
298.29	0.000301295	0.000877862	289.642	0.00065532	297.654	0.000707521
298.271	0.000301295	0.000877862	289.606	0.000655144	297.649	0.000707521
298.267	0.000301295	0.000877862	289.57	0.000655203	297.649	0.000707521
298.267	0.000301295	0.000877862	289.541	0.000655166	297.632	0.000707521
298.249	0.000301295	0.000877862	289.505	0.0006551	297.627	0.000707521
298.245	0.000301295	0.000877862	289.469	0.000654892	297.627	0.000707521
298.245	0.000301295	0.000877862	289.434	0.000654866	297.609	0.000707521
298.225	0.000301295	0.000877862	289.395	0.000654815	297.603	0.000707521
298.222	0.000301295	0.000877862	289.361	0.000654672	297.603	0.000707521
298.222	0.000301295	0.000877862	289.336	0.000654591	297.582	0.000707521
298.203	0.000301295	0.000877862	289.299	0.000654628	297.582	0.000707521
298.2	0.000301295	0.000877862	289.262	0.000654536	297.566	0.000707521
298.18	0.000301295	0.000877862	289.226	0.000654379	297.561	0.000707521
298.177	0.000300807	0.000877862	289.204	0.000654371	297.561	0.000707521
298.177	0.000300807	0.000877862	289.165	0.000654338	297.542	0.000707521
298.157	0.000300807	0.000877862	289.129	0.000654364	297.537	0.000707521
298.154	0.000300807	0.000877862	289.107	0.000654262	297.537	0.000707521
298.154	0.000300807	0.000877862	289.071	0.000654108	297.522	0.000707521
298.134	0.000300807	0.000877862	289.033	0.000654016	297.517	0.000707521
298.13	0.000301295	0.000877862	288.997	0.000653979	297.517	0.000707521
298.13	0.000301295	0.000877862	288.973	0.00065387	297.5	0.000707521
298.112	0.000301295	0.000877862	288.938	0.000653793	297.494	0.000707521
298.108	0.000300807	0.000877862	288.911	0.000653745	297.477	0.000707521
298.108	0.000300807	0.000877862	288.875	0.000653646	297.472	0.000707521
298.087	0.000300807	0.000877862	288.852	0.000653664	297.472	0.000707521
298.087	0.000300807	0.000877862	288.815	0.000653584	297.455	0.000707521
298.067	0.000300807	0.000877862	288.776	0.000653481	297.451	0.000707521
298.063	0.000300807	0.000877862	288.739	0.000653368	297.451	0.000707521
298.063	0.000300807	0.000876747	288.702	0.00065339	297.434	0.000707521
298.044	0.000300807	0.000876747	288.679	0.000653331	297.428	0.000707521
298.041	0.000300807	0.000876747	288.64	0.000653203	297.428	0.000707521
298.041	0.000300807	0.000876747	288.606	0.000653173	297.413	0.000707521
298.023	0.000300807	0.000876747	288.566	0.000653152	297.407	0.000707521
298.018	0.000300807	0.000876747	288.542	0.000653093	297.407	0.000707521
298.018	0.000300807	0.000876747	288.502	0.000652936	297.385	0.000707521
297.998	0.000300807	0.000876747	288.475	0.000652862	297.385	0.000707521
297.994	0.000300807	0.000876747	288.439	0.000652789	297.385	0.000707521
297.994	0.000300807	0.000876747	288.403	0.00065273	297.365	0.000707521
297.977	0.000300807	0.000876747	288.366	0.000652683	297.365	0.000707521
297.973	0.000300807	0.000876747	288.342	0.00065269	297.347	0.000707521
297.953	0.000300807	0.000876747	288.303	0.000652511	297.342	0.000707521
297.95	0.000300807	0.000876747	288.267	0.000652434	297.342	0.000707521
297.95	0.000300807	0.000876747	288.229	0.000652397	297.327	0.000707521
297.932	0.000300807	0.000876747	288.194	0.000652346	297.322	0.000707521
297.928	0.000300807	0.000876747	288.167	0.00065225	297.322	0.000707521
297.928	0.000300807	0.000876747	288.131	0.000652148	297.305	0.000706725
297.908	0.000300807	0.000876747	288.094	0.000652162	297.301	0.000707521
297.905	0.000300807	0.000876747	288.06	0.000651987	297.301	0.000706725
297.905	0.000300807	0.000876747	288.025	0.000652071	297.278	0.000706725
297.885	0.000300807	0.000876747	287.999	0.000651994	297.278	0.000706725
297.882	0.000300807	0.000876747	287.962	0.000651902	297.263	0.000706725
297.882	0.000300807	0.000876747	287.926	0.000651774	297.257	0.000706725
297.864	0.000300807	0.000876747	287.891	0.000651628	297.257	0.000706725
297.86	0.000300807	0.000876747	287.855	0.00065162	297.241	0.000706725
297.843	0.000300807	0.000876747	287.832	0.000651525	297.237	0.000706725
297.839	0.000300807	0.000876747	287.794	0.000651485	297.237	0.000706725
297.839	0.000300807	0.000876747	287.758	0.000651371	297.22	0.000706725
297.82	0.000300807	0.000876747	287.726	0.000651371	297.215	0.000706725
297.815	0.000300807	0.000876747	287.688	0.000651309	297.215	0.000706725
297.815	0.000300807	0.000876747	287.663	0.000651228	297.199	0.000706725
297.795	0.000300807	0.000876747	287.628	0.000651115	297.193	0.000706725
297.793	0.000300807	0.000876747	287.606	0.000651148	297.193	0.000706725
297.793	0.000300807	0.000876747	287.569	0.000651023	297.173	0.000706725
297.775	0.000300807	0.000876747	287.535	0.000650862	297.173	0.000706725
297.771	0.000300807	0.000876747	287.498	0.00065084	297.157	0.000706725
297.771	0.000300807	0.000876747	287.463	0.00065077	297.152	0.000706725
297.751	0.000300807	0.000876747	287.425	0.000650679	297.152	0.000706725
297.749	0.000300807	0.000876747	287.39	0.00065058	297.135	0.000706725
297.749	0.000300807	0.000876747	287.367	0.000650716	297.13	0.000706725
297.727	0.000300807	0.000876747	287.331	0.00065058	297.13	0.000706725
297.727	0.000300318	0.000876747	287.296	0.000650474	297.113	0.000705929
297.709	0.000300318	0.000876747	287.26	0.000650331	297.109	0.000705929
297.704	0.000300318	0.000875627	287.236	0.000650335	297.109	0.000705929
297.704	0.000300318	0.000875627	287.199	0.000650309	297.091	0.000705929
297.686	0.000300318	0.000875627	287.161	0.000650206	297.086	0.000705929
297.682	0.000300318	0.000875627	287.125	0.000650181	297.086	0.000705929
297.682	0.000300318	0.000876747	287.093	0.000650071	297.071	0.000705929
297.663	0.000300318	0.000876747	287.067	0.000649997	297.066	0.000705929
297.66	0.000300318	0.000875627	287.031	0.000649866	297.066	0.000705929
297.66	0.000300318	0.000875627	287.003	0.000649888	297.046	0.000705929
297.641	0.000300318	0.000875627	286.966	0.000649807	297.046	0.000705929
297.638	0.000300318	0.000875627	286.93	0.000649778	297.03	0.000705929
297.638	0.000300318	0.000875627	286.9	0.000649704	297.026	0.000705929
297.615	0.000300318	0.000875627	286.858	0.000649609	297.026	0.000705929
297.615	0.000300318	0.000875627	286.823	0.000649624	297.01	0.000705929
297.597	0.000300318	0.000875627	286.801	0.000649503	297.005	0.000705929
297.594	0.000300318	0.000875627	286.763	0.000649444	297.005	0.000705929
297.594	0.000300318	0.000875627	286.728	0.0006494	296.989	0.000705929
297.575	0.000300318	0.000875627	286.691	0.000649353	296.984	0.000705929
297.571	0.000300318	0.000875627	286.67	0.000649155	296.984	0.000705929
297.571	0.000300318	0.000875627	286.632	0.000649159	296.967	0.000705929
297.553	0.000300318	0.000875627	286.597	0.00064906	296.962	0.000705929
297.549	0.000300318	0.000875627	286.561	0.00064903	296.962	0.000705929
297.549	0.000300318	0.000875627	286.526	0.000649045	296.942	0.000705929
297.528	0.000300318	0.000875627	286.499	0.000648862	296.942	0.000705929
297.528	0.000300318	0.000875627	286.463	0.000648858	296.924	0.000705929
297.528	0.000300318	0.000875627	286.427	0.000648697	296.92	0.000705929
297.507	0.000300318	0.000875627	286.403	0.000648682	296.92	0.000705929
297.507	0.000300318	0.000875627	286.367	0.000648569	296.904	0.000705929
297.488	0.000300318	0.000875627	286.335	0.000648554	296.899	0.000705929
297.485	0.000300318	0.000875627	286.298	0.000648477	296.899	0.000705929
297.485	0.000300318	0.000875627	286.263	0.000648496	296.883	0.000705929
297.465	0.000300318	0.000875627	286.224	0.000648338	296.878	0.000705929
297.463	0.000300318	0.000875627	286.201	0.000648225	296.878	0.000705929
297.463	0.000300318	0.000875627	286.164	0.000648206	296.864	0.000705929
297.444	0.000300318	0.000875627	286.127	0.000648071	296.858	0.000705929
297.441	0.000300318	0.000875627	286.094	0.000648166	296.858	0.000705929
297.441	0.000300318	0.000875627	286.057	0.000647979	296.839	0.000705929
297.423	0.000300318	0.000875627	286.035	0.000648049	296.839	0.000705929
297.42	0.000300318	0.000875627	285.996	0.000647789	296.822	0.000705929
297.42	0.000300318	0.000875627	285.962	0.000647876	296.818	0.000705929
297.398	0.000300318	0.000875627	285.924	0.000647686	296.818	0.000705929
297.398	0.000300318	0.000875627	285.9	0.000647675	296.802	0.000705929
297.379	0.000300318	0.000875627	285.864	0.000647638	296.797	0.000705929
297.377	0.000300318	0.000875627	285.828	0.000647466	296.797	0.000705929
297.377	0.000300318	0.000875627	285.791	0.000647554	296.782	0.000705929
297.358	0.000300318	0.000875627	285.756	0.000647349	296.778	0.000705929
297.354	0.000300318	0.000875627	285.719	0.000647279	296.778	0.000705929
297.354	0.000300318	0.000875627	285.694	0.000647261	296.756	0.000705929
297.336	0.000300318	0.000875627	285.659	0.000647173	296.756	0.000705929
297.332	0.000300318	0.000875627	285.625	0.000647111	296.739	0.000705929
297.332	0.000300318	0.000875627	285.601	0.000647008	296.735	0.000705929
297.314	0.000300318	0.000875627	285.563	0.000647096	296.735	0.000705929
297.311	0.000300318	0.000875627	285.513	0.000646961	296.718	0.000705929
297.311	0.000300318	0.000875627	285.5	0.000647115	296.713	0.000705929
297.29	0.000300318	0.000875627	285.466	0.000646719	296.713	0.000705929
297.29	0.000300318	0.000875627	285.418	0.000646759	296.698	0.000705929
297.272	0.000300318	0.000875627	285.392	0.000646598	296.695	0.000705929
297.269	0.000300318	0.000875627	285.355	0.000646616	296.695	0.000705929
297.269	0.000300318	0.000875627	285.32	0.000646521	296.678	0.000705929
297.25	0.000300318	0.000875627	285.296	0.00064647	296.673	0.000705929
297.247	0.000300318	0.000875627	285.26	0.000646342	296.673	0.000705929
297.247	0.000300318	0.000875627	285.224	0.000646382	296.653	0.000705929
297.229	0.000300318	0.000875627	285.186	0.000646257	296.653	0.000705929
297.226	0.000300318	0.000875627	285.151	0.000646151	296.653	0.000705134
297.226	0.000300318	0.000875627	285.115	0.000646122	296.633	0.000705134
297.207	0.000300318	0.000875627	285.076	0.000646107	296.633	0.000705134
297.204	0.000300318	0.000874512	285.055	0.000646023	296.617	0.000705134
297.204	0.000300318	0.000875627	285.017	0.000645898	296.613	0.000705134
297.183	0.000300318	0.000875627	284.988	0.000645851	296.613	0.000705134
297.183	0.000300318	0.000875627	284.951	0.000645697	296.598	0.000705134
297.164	0.000300318	0.000874512	284.914	0.000645668	296.592	0.000705134
297.161	0.000300318	0.000874512	284.887	0.000645704	296.592	0.000705134
297.161	0.000300318	0.000874512	284.856	0.000645558	296.577	0.000705134
297.145	0.000300318	0.000874512	284.818	0.000645437	296.572	0.000705134
297.142	0.000300318	0.000874512	284.782	0.000645506	296.572	0.000705134
297.142	0.000300318	0.000874512	284.744	0.000645426	296.552	0.000705134
297.124	0.000300318	0.000874512	284.716	0.00064529	296.552	0.000705134
297.12	0.000300318	0.000874512	284.679	0.000645268	296.552	0.000705134
297.12	0.000300318	0.000874512	284.642	0.000645122	296.531	0.000705134
297.102	0.000300318	0.000874512	284.597	0.0006451	296.531	0.000705134
297.099	0.000300318	0.000874512	284.561	0.000645023	296.515	0.000705134
297.099	0.000300318	0.000874512	284.537	0.000644949	296.51	0.000705134
297.078	0.000300318	0.000874512	284.498	0.000644913	296.51	0.000705134
297.078	0.00029983	0.000874512	284.473	0.000644755	296.495	0.000705134
297.06	0.000300318	0.000874512	284.432	0.00064473	296.489	0.000705134
297.056	0.000300318	0.000874512	284.389	0.000644616	296.489	0.000705134
297.056	0.00029983	0.000874512	284.353	0.000644613	296.475	0.000705134
297.038	0.00029983	0.000874512	284.327	0.000644616	296.471	0.000705134
297.036	0.00029983	0.000874512	284.288	0.000644503	296.471	0.000705134
297.036	0.00029983	0.000874512	284.253	0.000644371	296.45	0.000705134
297.017	0.00029983	0.000874512	284.215	0.000644367	296.45	0.000705134
297.013	0.00029983	0.000874512	284.177	0.000644133	296.435	0.000705134
297.013	0.00029983	0.000874512	284.152	0.00064421	296.431	0.000705134
296.997	0.00029983	0.000874512	284.115	0.000644107	296.431	0.000705134
296.995	0.00029983	0.000874512	284.088	0.000644015	296.415	0.000705134
296.995	0.00029983	0.000874512	284.053	0.000644063	296.41	0.000705134
296.973	0.00029983	0.000874512	284.018	0.000643949	296.41	0.000705134
296.973	0.00029983	0.000874512	283.983	0.000643799	296.395	0.000705134
296.958	0.00029983	0.000874512	283.945	0.00064377	296.39	0.000705134
296.954	0.00029983	0.000874512	283.925	0.000643708	296.39	0.000704338
296.954	0.00029983	0.000874512	283.887	0.000643583	296.375	0.000704338
296.935	0.00029983	0.000874512	283.854	0.000643521	296.371	0.000704338
296.932	0.00029983	0.000874512	283.819	0.000643396	296.371	0.000704338
296.932	0.00029983	0.000874512	283.796	0.000643374	296.348	0.000704338
296.914	0.00029983	0.000874512	283.755	0.000643385	296.348	0.000704338
296.909	0.00029983	0.000874512	283.722	0.000643286	296.332	0.000704338
296.909	0.00029983	0.000874512	283.689	0.000643221	296.328	0.000704338
296.892	0.00029983	0.000874512	283.653	0.000643206	296.328	0.000704338
296.89	0.00029983	0.000874512	283.63	0.000643118	296.312	0.000704338
296.89	0.00029983	0.000874512	283.596	0.00064307	296.307	0.000704338
296.867	0.00029983	0.000873393	283.562	0.000642843	296.307	0.000704338
296.867	0.00029983	0.000873393	283.525	0.000642869	296.292	0.000704338
296.851	0.00029983	0.000873393	283.504	0.000642818	296.288	0.000704338
296.848	0.00029983	0.000873393	283.468	0.000642759	296.288	0.000704338
296.848	0.00029983	0.000873393	283.433	0.000642704	296.272	0.000704338
296.83	0.00029983	0.000873393	283.399	0.000642627	296.267	0.000704338
296.829	0.00029983	0.000873393	283.365	0.000642587	296.267	0.000704338
296.829	0.00029983	0.000874512	283.343	0.000642491	296.25	0.000704338
296.81	0.00029983	0.000873393	283.303	0.000642528	296.245	0.000704338
296.808	0.00029983	0.000873393	283.278	0.000642319	296.231	0.000704338
296.808	0.00029983	0.000873393	283.244	0.000642385	296.225	0.000704338
296.79	0.00029983	0.000873393	283.209	0.000642191	296.225	0.000704338
296.787	0.00029983	0.000873393	283.172	0.000642242	296.211	0.000704338
296.787	0.00029983	0.000873393	283.137	0.00064214	296.206	0.000704338
296.77	0.00029983	0.000873393	283.113	0.000642067	296.206	0.000704338
296.766	0.00029983	0.000873393	283.076	0.000641968	296.19	0.000704338
296.749	0.00029983	0.000873393	283.041	0.000641949	296.186	0.000704338
296.745	0.00029983	0.000873393	283.005	0.00064185	296.186	0.000704338
296.745	0.00029983	0.000873393	282.983	0.000641825	296.17	0.000704338
296.729	0.00029983	0.000873393	282.93	0.000641689	296.164	0.000704338
296.726	0.00029983	0.000873393	282.918	0.000641642	296.164	0.000704338
296.726	0.00029983	0.000873393	282.882	0.000641568	296.144	0.000704338
296.707	0.000299343	0.000873393	282.833	0.000641506	296.144	0.000704338
296.704	0.000299343	0.000873393	282.803	0.000641513	296.129	0.000704338
296.704	0.000299343	0.000873393	282.77	0.000641429	296.124	0.000704338
296.688	0.000299343	0.000873393	282.729	0.000641396	296.124	0.000704338
296.684	0.000299343	0.000873393	282.709	0.000641349	296.108	0.000704338
296.684	0.000299343	0.000873393	282.671	0.00064129	296.104	0.000704338
296.664	0.000299343	0.000873393	282.639	0.000641169	296.104	0.000704338
296.664	0.000299343	0.000873393	282.602	0.000641125	296.088	0.000704338
296.646	0.000299343	0.000873393	282.568	0.000641034	296.083	0.000703542
296.643	0.000299343	0.000873393	282.532	0.000640949	296.083	0.000703542
296.643	0.000299343	0.000873393	282.495	0.000640931	296.069	0.000703542
296.626	0.000299343	0.000873393	282.474	0.000640678	296.064	0.000703542
296.622	0.000299343	0.000873393	282.437	0.000640821	296.064	0.000703542
296.622	0.000299343	0.000873393	282.414	0.00064074	296.044	0.000703542
296.604	0.000299343	0.000873393	282.38	0.000640737	296.044	0.000703542
296.602	0.000299343	0.000873393	282.351	0.000640587	296.028	0.000703542
296.602	0.000299343	0.000873393	282.316	0.000640546	296.024	0.000703542
296.584	0.000299343	0.000873393	282.28	0.000640532	296.024	0.000703542
296.579	0.000299343	0.000873393	282.247	0.000640327	296.008	0.000703542
296.579	0.000299343	0.000873393	282.21	0.000640275	296.003	0.000703542
296.561	0.000299343	0.000873393	282.174	0.000640206	296.003	0.000703542
296.561	0.000299343	0.000873393	282.15	0.000640202	295.987	0.000703542
296.543	0.000299343	0.000873393	282.114	0.000640077	295.983	0.000703542
296.54	0.000299343	0.000873393	282.08	0.000640158	295.983	0.000703542
296.54	0.000299343	0.000873393	282.041	0.000639993	295.966	0.000703542
296.524	0.000299343	0.000873393	282.01	0.00063996	295.962	0.000703542
296.52	0.000299343	0.000873393	281.97	0.000639788	295.962	0.000703542
296.52	0.000299343	0.000873393	281.944	0.000639784	295.942	0.000703542
296.503	0.000299343	0.000873393	281.91	0.000639623	295.942	0.000703542
296.501	0.000299343	0.000873393	281.884	0.00063963	295.942	0.000703542
296.501	0.000299343	0.000873393	281.849	0.000639554	295.922	0.000703542
296.483	0.000299343	0.000873393	281.809	0.000639601	295.922	0.000703542
296.48	0.000299343	0.000873393	281.774	0.000639455	295.905	0.000703542
296.48	0.000299343	0.000873393	281.737	0.000639491	295.899	0.000703542
296.459	0.000299343	0.000873393	281.702	0.000639378	295.899	0.000703542
296.459	0.000299343	0.000873393	281.667	0.000639176	295.885	0.000703542
296.442	0.000299343	0.000873393	281.642	0.000639206	295.879	0.000703542
296.44	0.000299343	0.000873393	281.608	0.000639158	295.879	0.000703542
296.44	0.000299343	0.000873393	281.571	0.000639114	295.865	0.000703542
296.421	0.000299343	0.000873393	281.535	0.000639019	295.86	0.000703542
296.419	0.000299343	0.000873393	281.498	0.000638978	295.86	0.000703542
296.419	0.000299343	0.000873393	281.476	0.000638865	295.839	0.000703542
296.401	0.000299343	0.000873393	281.442	0.000638722	295.839	0.000703542
296.399	0.000299343	0.000873393	281.41	0.000638638	295.823	0.000703542
296.399	0.000299343	0.000873393	281.374	0.000638663	295.82	0.000703542
296.38	0.000299343	0.000873393	281.338	0.000638627	295.82	0.000703542
296.378	0.000299343	0.000873393	281.305	0.000638422	295.803	0.000703542
296.378	0.000299343	0.000873393	281.277	0.000638477	295.8	0.000703542
296.358	0.000299343	0.000873393	281.24	0.000638356	295.8	0.000703542
296.358	0.000299343	0.000872278	281.203	0.00063829	295.783	0.000703542
296.34	0.000299343	0.000872278	281.169	0.000638235	295.778	0.000703542
296.337	0.000299343	0.000872278	281.144	0.000638239	295.778	0.000703542
296.337	0.000299343	0.000872278	281.11	0.000638154	295.763	0.000703542
296.32	0.000299343	0.000872278	281.072	0.000637956	295.758	0.000703542
296.317	0.000299343	0.000872278	281.035	0.000638052	295.758	0.000703542
296.317	0.000299343	0.000872278	281.001	0.000637949	295.743	0.000703542
296.299	0.000299343	0.000872278	280.974	0.000637868	295.737	0.000703542
296.295	0.000299343	0.000872278	280.947	0.000637678	295.72	0.000703542
296.295	0.000299343	0.000872278	280.909	0.000637792	295.716	0.000703542
296.279	0.000299343	0.000872278	280.874	0.000637532	295.716	0.000703542
296.276	0.000299343	0.000872278	280.85	0.000637557	295.7	0.000703542
296.276	0.000299343	0.000872278	280.829	0.000637568	295.696	0.000703542
296.254	0.000299343	0.000872278	280.792	0.00063752	295.696	0.000703542
296.254	0.000299343	0.000872278	280.756	0.0006374	295.681	0.000703542
296.237	0.000299343	0.000872278	280.729	0.000637363	295.676	0.000703542
296.234	0.000299343	0.000872278	280.688	0.000637183	295.676	0.000703542
296.234	0.000299343	0.000872278	280.651	0.000637147	295.661	0.000703542
296.218	0.000299343	0.000872278	280.613	0.000637081	295.656	0.000703542
296.214	0.000299343	0.000872278	280.575	0.000637084	295.656	0.000703542
296.214	0.000299343	0.000872278	280.544	0.000636993	295.636	0.000703542
296.199	0.000299343	0.000872278	280.506	0.000636923	295.636	0.000703542
296.196	0.000299343	0.000872278	280.467	0.000636769	295.62	0.000702746
296.196	0.000299343	0.000872278	280.443	0.000636773	295.614	0.000702746
296.18	0.000299343	0.000872278	280.406	0.000636733	295.614	0.000702746
296.178	0.000299343	0.000872278	280.381	0.000636693	295.599	0.000703542
296.178	0.000299343	0.000872278	280.343	0.000636568	295.594	0.000702746
296.157	0.000299343	0.000872278	280.307	0.00063652	295.594	0.000702746
296.157	0.000299343	0.000872278	280.278	0.00063644	295.579	0.000702746
296.137	0.000299343	0.000872278	280.244	0.000636392	295.573	0.000702746
296.135	0.000299343	0.000872278	280.201	0.000636326	295.573	0.000702746
296.135	0.000299343	0.000872278	280.165	0.000636216	295.558	0.000702746
296.118	0.000299343	0.000872278	280.128	0.000636194	295.553	0.000702746
296.114	0.000299343	0.000872278	280.093	0.000636114	295.553	0.000702746
296.114	0.000299343	0.000872278	280.068	0.000636051	295.533	0.000702746
296.097	0.000299343	0.000872278	280.029	0.000636103	295.533	0.000702746
296.094	0.000299343	0.000872278	279.993	0.000635802	295.533	0.000702746
296.094	0.000298853	0.000871158	279.966	0.000636011	295.511	0.000702746
296.077	0.000298853	0.000871158	279.93	0.000635729	295.511	0.000702746
296.072	0.000298853	0.000872278	279.906	0.000635744	295.496	0.000702746
296.072	0.000298853	0.000871158	279.87	0.000635667	295.491	0.000702746
296.051	0.000298853	0.000872278	279.836	0.000635572	295.491	0.000702746
296.051	0.000299343	0.000872278	279.8	0.000635436	295.474	0.000702746
296.034	0.000298853	0.000872278	279.778	0.000635652	295.47	0.000702746
296.032	0.000298853	0.000872278	279.743	0.000635348	295.47	0.000702746
296.032	0.000298853	0.000872278	279.706	0.000635304	295.453	0.000702746
296.014	0.000298853	0.000871158	279.673	0.000635147	295.448	0.000702746
296.011	0.000298853	0.000871158	279.651	0.000635224	295.448	0.000702746
296.011	0.000298853	0.000871158	279.61	0.000635004	295.429	0.000702746
295.992	0.000298853	0.000871158	279.574	0.000635062	295.429	0.000702746
295.989	0.000298853	0.000871158	279.54	0.000634938	295.412	0.000702746
295.989	0.000298853	0.000871158	279.504	0.000634905	295.408	0.000702746
295.973	0.000298853	0.000871158	279.468	0.00063485	295.408	0.000702746
295.969	0.000298853	0.000871158	279.446	0.000634828	295.392	0.000702746
295.969	0.000298853	0.000871158	279.409	0.000634846	295.388	0.000702746
295.95	0.000298853	0.000871158	279.375	0.000634388	295.388	0.000702746
295.95	0.000298853	0.000871158	279.348	0.000634528	295.373	0.000702746
295.933	0.000298853	0.000871158	279.309	0.000634535	295.368	0.000702746
295.93	0.000298853	0.000871158	279.275	0.000634509	295.368	0.000702746
295.93	0.000298853	0.000871158	279.239	0.000634271	295.352	0.00070195
295.913	0.000298853	0.000871158	279.216	0.000634231	295.347	0.00070195
295.91	0.000298853	0.000871158	279.178	0.000634279	295.347	0.00070195
295.91	0.000298853	0.000871158	279.139	0.000634066	295.331	0.00070195
295.892	0.000298853	0.000871158	279.115	0.00063415	295.327	0.00070195
295.889	0.000298853	0.000871158	279.08	0.000634099	295.309	0.00070195
295.889	0.000298853	0.000871158	279.042	0.000633938	295.305	0.00070195
295.872	0.000298853	0.000871158	279.005	0.000633744	295.305	0.00070195
295.868	0.000298853	0.000871158	278.971	0.00063378	295.288	0.00070195
295.868	0.000298853	0.000871158	278.945	0.000633854	295.283	0.00070195
295.848	0.000298853	0.000871158	278.909	0.000633751	295.283	0.00070195
295.848	0.000298853	0.000871158	278.873	0.000633586	295.269	0.00070195
295.83	0.000298853	0.000871158	278.835	0.000633612	295.264	0.00070195
295.827	0.000298853	0.000871158	278.8	0.000633396	295.264	0.00070195
295.827	0.000298853	0.000871158	278.774	0.00063348	295.248	0.00070195
295.809	0.000298853	0.000871158	278.738	0.000633454	295.243	0.00070195
295.806	0.000298853	0.000871158	278.715	0.000633355	295.243	0.00070195
295.806	0.000298853	0.000871158	278.671	0.000633348	295.222	0.00070195
295.79	0.000298853	0.000871158	278.647	0.000633355	295.222	0.00070195
295.787	0.000298853	0.000871158	278.607	0.000633132	295.222	0.00070195
295.787	0.000298853	0.000871158	278.571	0.000633106	295.202	0.00070195
295.77	0.000298853	0.000871158	278.538	0.000633029	295.202	0.00070195
295.767	0.000298366	0.000871158	278.514	0.000632897	295.187	0.00070195
295.767	0.000298366	0.000871158	278.476	0.000632817	295.181	0.00070195
295.747	0.000298366	0.000871158	278.44	0.000632876	295.181	0.00070195
295.747	0.000298853	0.000871158	278.406	0.000632725	295.165	0.00070195
295.729	0.000298853	0.000871158	278.369	0.000632747	295.159	0.00070195
295.725	0.000298853	0.000871158	278.332	0.000632623	295.159	0.00070195
295.725	0.000298853	0.000871158	278.297	0.000632542	295.144	0.00070195
295.708	0.000298366	0.000871158	278.274	0.000632509	295.14	0.00070195
295.705	0.000298366	0.000871158	278.249	0.000632454	295.14	0.00070195
295.705	0.000298366	0.000871158	278.212	0.000632344	295.119	0.00070195
295.688	0.000298366	0.000871158	278.171	0.000632242	295.119	0.00070195
295.686	0.000298366	0.000871158	278.135	0.000632176	295.103	0.00070195
295.686	0.000298366	0.000871158	278.11	0.000632113	295.099	0.00070195
295.667	0.000298366	0.000871158	278.076	0.000632015	295.099	0.00070195
295.663	0.000298366	0.000871158	278.039	0.000631971	295.082	0.00070195
295.663	0.000298366	0.000871158	278.01	0.00063192	295.078	0.00070195
295.643	0.000298366	0.000871158	277.973	0.00063196	295.078	0.00070195
295.643	0.000298366	0.000871158	277.936	0.000631795	295.061	0.00070195
295.626	0.000298366	0.000871158	277.901	0.000631721	295.056	0.00070195
295.623	0.000298366	0.000871158	277.866	0.000631762	295.056	0.00070195
295.623	0.000298366	0.000871158	277.841	0.000631623	295.041	0.00070195
295.606	0.000298366	0.000871158	277.807	0.000631575	295.036	0.00070195
295.602	0.000298366	0.000871158	277.784	0.000631546	295.036	0.00070195
295.602	0.000298366	0.000871158	277.743	0.000631432	295.02	0.00070195
295.586	0.000298366	0.000871158	277.704	0.000631377	295.014	0.00070195
295.582	0.000298366	0.000871158	277.669	0.000631271	295.014	0.00070195
295.582	0.000298366	0.000871158	277.644	0.000631348	294.994	0.00070195
295.565	0.000298366	0.000871158	277.609	0.000631194	294.994	0.00070195
295.561	0.000298366	0.000871158	277.573	0.000631059	294.978	0.00070195
295.561	0.000298366	0.000871158	277.538	0.000630971	294.978	0.00070195
295.541	0.000298366	0.000871158	277.513	0.000630989	294.963	0.00070195
295.541	0.000298366	0.000871158	277.478	0.000630927	294.963	0.00070195
295.525	0.000298366	0.000871158	277.443	0.000630872	294.944	0.00070195
295.521	0.000298366	0.000871158	277.405	0.000630824	294.948	0.00070195
295.521	0.000298366	0.000871158	277.366	0.0006307	294.948	0.00070195
295.504	0.000298366	0.000871158	277.341	0.000630692	294.933	0.00070195
295.5	0.000298366	0.000870043	277.307	0.0006307	294.929	0.00070195
295.5	0.000298366	0.000870043	277.277	0.000630535	294.929	0.00070195
295.483	0.000298366	0.000870043	277.243	0.000630483	294.906	0.00070195
295.479	0.000298366	0.000870043	277.204	0.000630461	294.906	0.00070195
295.479	0.000298366	0.000870043	277.17	0.000630359	294.891	0.00070195
295.461	0.000298366	0.000870043	277.133	0.000630275	294.887	0.00070195
295.458	0.000298366	0.000870043	277.108	0.000630227	294.887	0.00070195
295.458	0.000298366	0.000870043	277.074	0.000630201	294.87	0.000701153
295.437	0.000298366	0.000870043	277.036	0.000630154	294.865	0.000701153
295.437	0.000298366	0.000870043	277.002	0.000630018	294.865	0.000701153
295.42	0.000298366	0.000870043	276.978	0.000629993	294.848	0.000701153
295.416	0.000298366	0.000870043	276.943	0.000629952	294.844	0.000701153
295.416	0.000298366	0.000870043	276.905	0.000629905	294.844	0.000701153
295.399	0.000298366	0.000870043	276.869	0.000629773	294.826	0.000701153
295.397	0.000298366	0.000870043	276.833	0.000629663	294.823	0.000701153
295.397	0.000298366	0.000870043	276.805	0.000629644	294.823	0.000701153
295.38	0.000297876	0.000870043	276.769	0.00062948	294.803	0.000701153
295.377	0.000297876	0.000870043	276.746	0.000629472	294.803	0.000701153
295.377	0.000298366	0.000870043	276.704	0.000629447	294.785	0.000701153
295.359	0.000298366	0.000870043	276.68	0.00062937	294.781	0.000701153
295.355	0.000298366	0.000870043	276.644	0.000629344	294.781	0.000701153
295.338	0.000298366	0.000870043	276.608	0.000629231	294.764	0.000701153
295.335	0.000298366	0.000870043	276.575	0.000629187	294.759	0.000701153
295.335	0.000298366	0.000870043	276.536	0.000629139	294.759	0.000701153
295.318	0.000297876	0.000870043	276.513	0.000629055	294.743	0.000701153
295.312	0.000297876	0.000870043	276.478	0.00062897	294.738	0.000701153
295.312	0.000297876	0.000870043	276.441	0.000628949	294.738	0.000701153
295.298	0.000297876	0.000870043	276.406	0.000628901	294.722	0.000701153
295.295	0.000297876	0.000870043	276.372	0.000628828	294.718	0.000701153
295.295	0.000297876	0.000868929	276.339	0.000628721	294.718	0.000701153
295.277	0.000297876	0.000868929	276.305	0.000628655	294.697	0.000701153
295.274	0.000297876	0.000868929	276.27	0.000628637	294.697	0.000701153
295.274	0.000297876	0.000868929	276.234	0.000628601	294.68	0.000701153
295.253	0.000297876	0.000868929	276.193	0.000628513	294.675	0.000701153
295.253	0.000297876	0.000868929	276.155	0.000628546	294.675	0.000701153
295.237	0.000297876	0.000868929	276.118	0.000628366	294.659	0.000701153
295.233	0.000297876	0.000868929	276.097	0.000628348	294.655	0.000701153
295.233	0.000297876	0.000868929	276.056	0.000628205	294.655	0.000701153
295.214	0.000297876	0.000868929	276.023	0.000628183	294.64	0.000701153
295.212	0.000297876	0.000868929	275.987	0.000628073	294.635	0.000701153
295.212	0.000297876	0.000868929	275.966	0.000627949	294.635	0.000701153
295.193	0.000297876	0.000868929	275.932	0.000627842	294.619	0.000700359
295.189	0.000297876	0.000868929	275.896	0.000627978	294.614	0.000700359
295.189	0.000297876	0.000868929	275.873	0.000627842	294.614	0.000700359
295.172	0.000297876	0.000868929	275.847	0.000627879	294.595	0.000700359
295.17	0.000297876	0.000868929	275.812	0.00062771	294.595	0.000700359
295.17	0.000297876	0.000868929	275.779	0.000627677	294.578	0.000700359
295.149	0.000297876	0.000868929	275.743	0.000627622	294.574	0.000700359
295.149	0.000297876	0.000868929	275.707	0.000627611	294.574	0.000700359
295.149	0.000297876	0.000868929	275.673	0.000627524	294.556	0.000700359
295.13	0.000297876	0.000868929	275.637	0.000627362	294.551	0.000700359
295.13	0.000297876	0.000868929	275.614	0.000627329	294.551	0.000700359
295.112	0.000297876	0.000868929	275.579	0.000627263	294.534	0.000700359
295.108	0.000297876	0.000868929	275.543	0.000627216	294.53	0.000700359
295.108	0.000297876	0.000868929	275.511	0.000627146	294.53	0.000700359
295.089	0.000297876	0.000868929	275.486	0.000627157	294.515	0.000700359
295.086	0.000297876	0.000868929	275.448	0.000627077	294.51	0.000700359
295.086	0.000297876	0.000868929	275.409	0.000627011	294.51	0.000700359
295.07	0.000297876	0.000868929	275.382	0.000626875	294.49	0.000700359
295.067	0.000297876	0.000868929	275.345	0.000626839	294.49	0.000700359
295.067	0.000297876	0.000868929	275.308	0.000626802	294.473	0.000700359
295.049	0.000297876	0.000868929	275.271	0.000626736	294.468	0.000700359
295.045	0.000297876	0.000868929	275.236	0.000626699	294.468	0.000700359
295.045	0.000297876	0.000868929	275.2	0.000626575	294.451	0.000700359
295.026	0.000297876	0.000868929	275.175	0.000626633	294.447	0.000700359
295.026	0.000297876	0.000868929	275.136	0.000626436	294.447	0.000700359
295.009	0.000297876	0.000868929	275.112	0.000626436	294.43	0.000700359
295.006	0.000297876	0.000867809	275.074	0.000626414	294.426	0.000700359
295.006	0.000297876	0.000867809	275.04	0.000626285	294.426	0.000700359
294.988	0.000297876	0.000867809	275.003	0.000626132	294.409	0.000700359
294.985	0.000297876	0.000867809	274.966	0.000626157	294.405	0.000700359
294.985	0.000297876	0.000868929	274.938	0.000626018	294.405	0.000700359
294.966	0.000297876	0.000868929	274.911	0.000626036	294.382	0.000700359
294.963	0.000297876	0.000868929	274.875	0.000625937	294.382	0.000700359
294.963	0.000297876	0.000868929	274.839	0.000625897	294.367	0.000700359
294.945	0.000297876	0.000868929	274.8	0.000625897	294.363	0.000700359
294.942	0.000297876	0.000868929	274.761	0.00062575	294.363	0.000700359
294.942	0.000297876	0.000867809	274.738	0.000625806	294.346	0.000700359
294.92	0.000297876	0.000867809	274.702	0.000625556	294.342	0.000700359
294.92	0.000297876	0.000867809	274.665	0.000625655	294.342	0.000700359
294.902	0.000297876	0.000867809	274.638	0.000625494	294.326	0.000700359
294.9	0.000297876	0.000867809	274.606	0.000625509	294.322	0.000700359
294.9	0.000297876	0.000867809	274.568	0.000625322	294.322	0.000700359
294.882	0.000297876	0.000867809	274.531	0.000625322	294.302	0.000700359
294.879	0.000297876	0.000867809	274.495	0.000625322	294.302	0.000700359
294.879	0.000297876	0.000867809	274.468	0.000625201	294.286	0.000700359
294.861	0.000297876	0.000867809	274.432	0.000625219	294.281	0.000700359
294.859	0.000297876	0.000867809	274.396	0.000625032	294.281	0.000700359
294.859	0.000297876	0.000867809	274.361	0.000625018	294.262	0.000700359
294.842	0.000297876	0.000867809	274.338	0.000624882	294.258	0.000700359
294.838	0.000297876	0.000867809	274.302	0.000624853	294.258	0.000700359
294.82	0.000297876	0.000867809	274.266	0.000624791	294.242	0.000700359
294.817	0.000297876	0.000867809	274.242	0.000624824	294.237	0.000700359
294.817	0.000297876	0.000867809	274.205	0.000624769	294.237	0.000700359
294.8	0.000297876	0.000867809	274.205	0.000624633	294.221	0.000700359
294.796	0.000297876	0.000867809	274.166	0.000624549	294.217	0.000700359
294.796	0.000297876	0.000867809	274.129	0.000624527	294.217	0.000700359
294.779	0.000297876	0.000867809	274.092	0.000624186	294.202	0.000700359
294.776	0.000297876	0.000867809	274.065	0.000624432	294.197	0.000700359
294.776	0.000297876	0.000867809	274.023	0.000624205	294.197	0.000700359
294.757	0.000297876	0.000867809	273.985	0.000624274	294.177	0.000700359
294.753	0.000297876	0.000867809	273.945	0.000624128	294.177	0.000700359
294.753	0.000297876	0.000867809	273.907	0.000624124	294.159	0.000700359
294.737	0.000297876	0.000867809	273.879	0.000624157	294.155	0.000700359
294.733	0.000297876	0.000867809	273.842	0.000624025	294.155	0.000700359
294.716	0.000297876	0.000867809	273.815	0.000623981	294.139	0.000700359
294.712	0.000297876	0.000867809	273.776	0.000623956	294.134	0.000700359
294.712	0.000297389	0.000867809	273.738	0.000623787	294.134	0.000699563
294.695	0.000297389	0.000867809	273.699	0.000623761	294.117	0.000699563
294.692	0.000297389	0.000867809	273.66	0.000623673	294.112	0.000699563
294.692	0.000297389	0.000867809	273.634	0.000623754	294.112	0.000699563
294.675	0.000297389	0.000867809	273.598	0.000623443	294.095	0.000699563
294.671	0.000297389	0.000867809	273.555	0.000623311	294.091	0.000699563
294.671	0.000297389	0.000867809	273.529	0.000623443	294.091	0.000699563
294.654	0.000297389	0.000867809	273.49	0.000623358	294.07	0.000699563
294.651	0.000297389	0.000867809	273.454	0.000623172	294.07	0.000699563
294.651	0.000297389	0.000867809	273.418	0.000623311	294.054	0.000699563
294.634	0.000297389	0.000867809	273.394	0.000623161	294.05	0.000699563
294.63	0.000297389	0.000867809	273.358	0.000623098	294.05	0.000699563
294.613	0.000297389	0.000867809	273.323	0.000623003	294.033	0.000699563
294.608	0.000297389	0.000867809	273.288	0.000622999	294.029	0.000699563
294.608	0.000297389	0.000867809	273.249	0.000622886	294.029	0.000699563
294.592	0.000297389	0.000867809	273.217	0.00062293	294.011	0.000699563
294.589	0.000297389	0.000867809	273.194	0.000622838	294.006	0.000699563
294.589	0.000297389	0.000867809	273.169	0.00062275	294.006	0.000699563
294.571	0.000297389	0.000867809	273.131	0.000622721	293.991	0.000699563
294.568	0.000297389	0.000867809	273.106	0.000622648	293.986	0.000699563
294.568	0.000297389	0.000867809	273.071	0.000622596	293.986	0.000699563
294.549	0.000297389	0.000867809	273.037	0.000622388	293.965	0.000699563
294.546	0.000297389	0.000867809	273.004	0.00062245	293.965	0.000699563
294.546	0.000297389	0.000867809	272.966	0.000622362	293.949	0.000699563
294.526	0.000297389	0.000867809	272.933	0.000622307	293.944	0.000699563
294.526	0.000297389	0.000867809	272.91	0.000622274	293.944	0.000699563
294.508	0.000297389	0.000867809	272.871	0.000622252	293.929	0.000699563
294.505	0.000297389	0.000867809	272.835	0.000622036	293.923	0.000699563
294.505	0.000297389	0.000867809	272.81	0.000622102	293.923	0.000699563
294.488	0.000297389	0.000867809	272.776	0.000622091	293.908	0.000699563
294.485	0.000297389	0.000867809	272.738	0.0006219	293.903	0.000699563
294.485	0.000297389	0.000867809	272.706	0.000621835	293.903	0.000699563
294.467	0.000297389	0.000867809	272.664	0.000621721	293.886	0.000699563
294.464	0.000297389	0.000866694	272.642	0.000621721	293.882	0.000698767
294.464	0.000297389	0.000866694	272.608	0.000621589	293.882	0.000698767
294.445	0.000297389	0.000867809	272.571	0.000621622	293.862	0.000698767
294.442	0.000297389	0.000867809	272.533	0.000621527	293.862	0.000698767
294.442	0.000297389	0.000866694	272.51	0.000621541	293.844	0.000698767
294.422	0.000297389	0.000867809	272.475	0.000621417	293.84	0.000698767
294.422	0.000297389	0.000867809	272.44	0.000621289	293.84	0.000698767
294.422	0.000297389	0.000867809	272.416	0.000621325	293.822	0.000698767
294.4	0.000297389	0.000867809	272.366	0.000621303	293.817	0.000698767
294.4	0.000297389	0.000867809	272.343	0.000621161	293.817	0.000698767
294.383	0.000297389	0.000867809	272.306	0.000621021	293.802	0.000698767
294.38	0.000297389	0.000867809	272.273	0.000621095	293.798	0.000698767
294.38	0.000297389	0.000867809	272.242	0.000620893	293.798	0.000698767
294.36	0.000297389	0.000867809	272.202	0.00062093	293.781	0.000698767
294.357	0.000297389	0.000867809	272.149	0.000620842	293.776	0.000698767
294.357	0.000297389	0.000867809	272.106	0.000620904	293.776	0.000698767
294.341	0.0002969	0.000867809	272.083	0.000620754	293.755	0.000698767
294.337	0.000297389	0.000867809	272.048	0.000620783	293.755	0.000698767
294.337	0.000297389	0.000866694	272.013	0.000620655	293.739	0.000698767
294.316	0.000297389	0.000866694	271.982	0.000620519	293.735	0.000698767
294.316	0.000297389	0.000866694	271.958	0.000620486	293.735	0.000698767
294.299	0.000297389	0.000866694	271.926	0.000620486	293.718	0.000698767
294.295	0.000297389	0.000866694	271.893	0.000620281	293.714	0.000698767
294.295	0.000297389	0.000866694	271.858	0.000620366	293.714	0.000698767
294.277	0.000297389	0.000866694	271.827	0.000620333	293.698	0.000698767
294.274	0.0002969	0.000866694	271.792	0.000620226	293.693	0.000698767
294.274	0.0002969	0.000866694	271.761	0.000620215	293.693	0.000698767
294.257	0.0002969	0.000866694	271.726	0.000620051	293.678	0.000698767
294.253	0.0002969	0.000866694	271.712	0.000619974	293.672	0.000698767
294.253	0.0002969	0.000866694	271.679	0.000619988	293.672	0.000698767
294.236	0.0002969	0.000866694	271.641	0.000619937	293.651	0.000697971
294.234	0.0002969	0.000866694	271.606	0.000619864	293.651	0.000697971
294.234	0.0002969	0.000866694	271.584	0.000619834	293.635	0.000697971
294.213	0.0002969	0.000866694	271.548	0.000619717	293.631	0.000697971
294.213	0.0002969	0.000866694	271.512	0.000619776	293.631	0.000697971
294.195	0.0002969	0.000866694	271.49	0.000619655	293.614	0.000697971
294.192	0.0002969	0.000865574	271.457	0.000619571	293.609	0.000697971
294.192	0.0002969	0.000865574	271.421	0.000619571	293.609	0.000697971
294.174	0.0002969	0.000865574	271.384	0.000619417	293.593	0.000697971
294.171	0.0002969	0.000865574	271.35	0.000619424	293.589	0.000697971
294.171	0.0002969	0.000865574	271.322	0.000619358	293.589	0.000697971
294.153	0.0002969	0.000866694	271.285	0.000619274	293.571	0.000697971
294.15	0.0002969	0.000865574	271.247	0.000619223	293.567	0.000697971
294.15	0.0002969	0.000865574	271.208	0.00061912	293.567	0.000697971
294.132	0.0002969	0.000865574	271.183	0.000619135	293.546	0.000697971
294.128	0.0002969	0.000865574	271.147	0.000619025	293.546	0.000697971
294.128	0.0002969	0.000865574	271.111	0.000618944	293.53	0.000697971
294.108	0.0002969	0.000865574	271.072	0.00061897	293.524	0.000697971
294.108	0.0002969	0.000865574	271.038	0.000618816	293.524	0.000697971
294.09	0.0002969	0.000865574	271.011	0.000618823	293.508	0.000697971
294.086	0.0002969	0.000865574	270.969	0.000618717	293.503	0.000697971
294.086	0.0002969	0.000865574	270.933	0.000618655	293.503	0.000697971
294.069	0.0002969	0.000865574	270.894	0.0006186	293.486	0.000697971
294.066	0.0002969	0.000865574	270.859	0.000618593	293.482	0.000697971
294.066	0.0002969	0.000865574	270.832	0.000618549	293.482	0.000697971
294.049	0.0002969	0.000865574	270.809	0.000618464	293.466	0.000697971
294.046	0.0002969	0.000865574	270.767	0.000618417	293.462	0.000697971
294.046	0.0002969	0.000865574	270.732	0.000618314	293.462	0.000697971
294.026	0.0002969	0.000865574	270.706	0.000618281	293.441	0.000697971
294.023	0.0002969	0.000865574	270.671	0.00061816	293.441	0.000697971
294.023	0.0002969	0.000865574	270.634	0.000618212	293.425	0.000697971
294.002	0.0002969	0.000865574	270.596	0.000618116	293.419	0.000697971
294.002	0.0002969	0.000865574	270.561	0.000617999	293.419	0.000697971
293.986	0.0002969	0.000865574	270.535	0.000617941	293.403	0.000697971
293.982	0.0002969	0.000865574	270.5	0.000617856	293.399	0.000697971
293.982	0.0002969	0.000865574	270.465	0.000617798	293.399	0.000697971
293.964	0.0002969	0.000865574	270.428	0.000617779	293.382	0.000697971
293.962	0.0002969	0.000865574	270.405	0.000617706	293.377	0.000697971
293.962	0.0002969	0.000865574	270.366	0.00061757	293.377	0.000697971
293.944	0.0002969	0.000865574	270.323	0.000617549	293.36	0.000697971
293.939	0.0002969	0.000865574	270.3	0.000617501	293.355	0.000697971
293.939	0.0002969	0.000865574	270.265	0.000617508	293.355	0.000697971
293.923	0.0002969	0.000865574	270.231	0.000617446	293.336	0.000697971
293.919	0.0002969	0.000865574	270.194	0.000617314	293.336	0.000697971
293.919	0.0002969	0.000865574	270.171	0.000617303	293.318	0.000697971
293.902	0.0002969	0.000865574	270.134	0.000617208	293.315	0.000697971
293.899	0.0002969	0.000865574	270.098	0.000617113	293.315	0.000697971
293.881	0.0002969	0.000865574	270.061	0.000617105	293.297	0.000697971
293.877	0.0002969	0.000865574	270.038	0.000616984	293.294	0.000697971
293.877	0.0002969	0.000865574	270.001	0.000616926	293.294	0.000697971
293.86	0.0002969	0.000865574	269.965	0.000616856	293.276	0.000697971
293.855	0.0002969	0.000865574	269.928	0.000616867	293.271	0.000697971
293.855	0.0002969	0.000865574	269.906	0.000616871	293.271	0.000697971
293.839	0.0002969	0.000865574	269.872	0.000616754	293.255	0.000697971
293.835	0.0002969	0.000865574	269.832	0.000616666	293.251	0.000697971
293.835	0.0002969	0.000865574	269.795	0.000616516	293.251	0.000697971
293.818	0.0002969	0.000865574	269.766	0.000616541	293.23	0.000697971
293.815	0.0002969	0.000865574	269.739	0.000616475	293.23	0.000697971
293.815	0.0002969	0.000865574	269.707	0.000616417	293.214	0.000697971
293.792	0.0002969	0.000865574	269.667	0.000616373	293.209	0.000697971
293.792	0.0002969	0.000865574	269.632	0.000616259	293.209	0.000697971
293.776	0.0002969	0.000865574	269.6	0.000616211	293.193	0.000697971
293.773	0.0002969	0.000865574	269.573	0.000616164	293.189	0.000697175
293.773	0.0002969	0.000865574	269.536	0.000616061	293.189	0.000697175
293.755	0.0002969	0.000865574	269.501	0.000615999	293.173	0.000697175
293.751	0.0002969	0.000865574	269.465	0.000615995	293.168	0.000697175
293.751	0.0002969	0.000865574	269.428	0.000615911	293.168	0.000697175
293.734	0.0002969	0.000865574	269.412	0.000615831	293.152	0.000697175
293.731	0.0002969	0.000865574	269.375	0.000615787	293.148	0.000697175
293.731	0.0002969	0.000865574	269.341	0.000615783	293.148	0.000697175
293.714	0.0002969	0.000865574	269.303	0.00061575	293.126	0.000697175
293.712	0.0002969	0.000865574	269.269	0.000615666	293.126	0.000697175
293.712	0.0002969	0.000865574	269.233	0.000615574	293.126	0.000697175
293.689	0.0002969	0.000865574	269.207	0.000615468	293.106	0.000697175
293.689	0.0002969	0.000865574	269.171	0.000615449	293.106	0.000697175
293.67	0.0002969	0.000865574	269.13	0.000615314	293.089	0.000697175
293.666	0.0002969	0.000865574	269.093	0.000615343	293.084	0.000697175
293.666	0.0002969	0.000865574	269.055	0.000615259	293.084	0.000697175
293.649	0.0002969	0.000865574	269.034	0.000615138	293.067	0.000697175
293.646	0.0002969	0.000865574	268.999	0.00061516	293.063	0.000697175
293.646	0.0002969	0.000865574	268.962	0.000615047	293.063	0.000697175
293.628	0.0002969	0.000865574	268.932	0.000615054	293.046	0.000697175
293.626	0.0002969	0.000865574	268.898	0.000614977	293.042	0.000697175
293.626	0.0002969	0.000865574	268.861	0.000614926	293.042	0.000697175
293.609	0.0002969	0.000865574	268.827	0.000614786	293.02	0.000697175
293.606	0.0002969	0.000865574	268.789	0.000614721	293.02	0.000697175
293.606	0.0002969	0.000865574	268.767	0.000614625	293.003	0.000697175
293.585	0.0002969	0.000865574	268.73	0.000614655	292.999	0.000697175
293.585	0.0002969	0.00086446	268.706	0.000614592	292.999	0.000697175
293.567	0.000296412	0.00086446	268.67	0.000614497	292.982	0.000697175
293.563	0.000296412	0.00086446	268.634	0.000614552	292.977	0.000697175
293.563	0.000296412	0.000865574	268.6	0.00061446	292.977	0.000697175
293.545	0.000296412	0.000865574	268.563	0.000614329	292.961	0.000697175
293.542	0.000296412	0.00086446	268.538	0.000614373	292.955	0.000697175
293.542	0.000296412	0.000865574	268.498	0.000614175	292.955	0.000697175
293.526	0.000296412	0.00086446	268.471	0.0006142	292.94	0.000697175
293.522	0.000296412	0.00086446	268.433	0.000614178	292.936	0.000697175
293.522	0.000296412	0.00086446	268.388	0.000614112	292.936	0.000697175
293.502	0.000296412	0.00086446	268.363	0.000613959	292.916	0.000697175
293.499	0.000296412	0.00086446	268.327	0.000613962	292.916	0.000697175
293.499	0.000296412	0.00086446	268.292	0.000613808	292.9	0.000697175
293.478	0.000296412	0.00086446	268.257	0.000613834	292.895	0.000697175
293.478	0.000296412	0.00086446	268.233	0.000613768	292.895	0.000696378
293.46	0.000296412	0.00086446	268.197	0.000613713	292.877	0.000696378
293.458	0.000296412	0.00086446	268.163	0.000613669	292.873	0.000696378
293.458	0.000296412	0.00086446	268.128	0.000613647	292.873	0.000696378
293.439	0.000296412	0.00086446	268.093	0.000613501	292.856	0.000696378
293.436	0.000296412	0.00086446	268.056	0.000613405	292.852	0.000696378
293.436	0.000296412	0.00086446	268.032	0.000613402	292.852	0.000696378
293.419	0.000296412	0.00086446	267.993	0.000613376	292.836	0.000696378
293.416	0.000296412	0.00086446	267.959	0.000613299	292.831	0.000696378
293.416	0.000296412	0.00086446	267.934	0.000613306	292.831	0.000696378
293.398	0.000296412	0.00086446	267.894	0.000613131	292.81	0.000696378
293.395	0.000296412	0.00086446	267.873	0.000613134	292.81	0.000696378
293.395	0.000296412	0.00086446	267.839	0.000613138	292.794	0.000696378
293.374	0.000296412	0.00086446	267.798	0.00061305	292.789	0.000696378
293.374	0.000296412	0.00086446	267.764	0.000612977	292.789	0.000696378
293.357	0.000296412	0.00086446	267.73	0.000612849	292.773	0.000696378
293.353	0.000296412	0.00086446	267.692	0.000612827	292.769	0.000696378
293.353	0.000296412	0.00086446	267.668	0.00061275	292.769	0.000696378
293.336	0.000296412	0.00086446	267.635	0.000612669	292.752	0.000696378
293.333	0.000296412	0.00086446	267.61	0.000612735	292.748	0.000696378
293.333	0.000296412	0.00086446	267.573	0.000612578	292.748	0.000696378
293.315	0.000296412	0.00086446	267.533	0.000612545	292.731	0.000696378
293.312	0.000296412	0.00086446	267.496	0.000612167	292.727	0.000696378
293.312	0.000296412	0.00086446	267.473	0.000612068	292.727	0.000696378
293.294	0.000296412	0.00086446	267.435	0.000612109	292.705	0.000696378
293.291	0.000296412	0.00086334	267.398	0.000611999	292.705	0.000696378
293.291	0.000296412	0.00086446	267.362	0.000611933	292.688	0.000696378
293.272	0.000296412	0.00086446	267.327	0.000611867	292.683	0.000696378
293.269	0.000296412	0.00086334	267.302	0.000611848	292.683	0.000696378
293.251	0.000296412	0.00086334	267.264	0.000611761	292.668	0.000696378
293.248	0.000296412	0.00086334	267.225	0.000611651	292.663	0.000696378
293.248	0.000296412	0.00086334	267.189	0.000611599	292.663	0.000696378
293.229	0.000296412	0.00086334	267.166	0.000611537	292.647	0.000696378
293.226	0.000296412	0.00086334	267.128	0.000611391	292.643	0.000696378
293.226	0.000296412	0.00086334	267.099	0.000611438	292.643	0.000696378
293.209	0.000295925	0.00086334	267.064	0.00061135	292.627	0.000696378
293.206	0.000295925	0.00086334	267.029	0.000611314	292.623	0.000696378
293.206	0.000295925	0.00086334	266.993	0.000611189	292.623	0.000696378
293.189	0.000295925	0.00086334	266.969	0.0006112	292.602	0.000696378
293.184	0.000295925	0.00086334	266.932	0.000611076	292.602	0.000696378
293.184	0.000295925	0.00086334	266.893	0.000611021	292.585	0.000696378
293.165	0.000295925	0.00086334	266.86	0.000610955	292.58	0.000696378
293.165	0.000295925	0.00086334	266.822	0.000610936	292.58	0.000696378
293.148	0.000295925	0.00086334	266.798	0.00061083	292.563	0.000696378
293.144	0.000295925	0.00086334	266.762	0.000610794	292.558	0.000696378
293.144	0.000295925	0.00086334	266.725	0.000610724	292.558	0.000696378
293.126	0.000295925	0.00086334	266.69	0.000610779	292.542	0.000696378
293.123	0.000295925	0.00086334	266.658	0.000610669	292.537	0.000696378
293.123	0.000295925	0.00086334	266.623	0.000610618	292.537	0.000696378
293.105	0.000295925	0.00086334	266.601	0.00061057	292.519	0.000696378
293.102	0.000295925	0.00086334	266.562	0.000610475	292.515	0.000696378
293.102	0.000295925	0.00086334	266.527	0.00061038	292.515	0.000696378
293.083	0.000295925	0.00086334	266.491	0.000610372	292.496	0.000696378
293.081	0.000295925	0.00086334	266.458	0.000610229	292.496	0.000696378
293.081	0.000295925	0.00086334	266.431	0.000610174	292.479	0.000696378
293.058	0.000295925	0.00086334	266.41	0.000610215	292.476	0.000696378
293.058	0.000295925	0.00086334	266.374	0.000610163	292.476	0.000696378
293.041	0.000295925	0.00086334	266.348	0.000609977	292.458	0.000696378
293.038	0.000295925	0.00086334	266.312	0.000609929	292.453	0.000696378
293.038	0.000295925	0.00086334	266.275	0.000609973	292.453	0.000696378
293.021	0.000295925	0.00086334	266.235	0.000609812	292.437	0.000696378
293.017	0.000295925	0.00086334	266.206	0.0006099	292.432	0.000696378
293.017	0.000295925	0.00086334	266.181	0.000609859	292.432	0.000696378
292.998	0.000295925	0.00086334	266.142	0.000609665	292.416	0.000696378
292.995	0.000295925	0.00086334	266.104	0.000609665	292.411	0.000695584
292.995	0.000295925	0.00086334	266.065	0.000609467	292.411	0.000695584
292.978	0.000295925	0.00086334	266.041	0.000609533	292.39	0.000695584
292.974	0.000295925	0.00086334	265.999	0.000609438	292.39	0.000696378
292.974	0.000295925	0.00086334	265.961	0.000609394	292.374	0.000696378
292.953	0.000295925	0.00086334	265.935	0.000609383	292.369	0.000696378
292.953	0.000295925	0.00086334	265.886	0.000609306	292.369	0.000696378
292.936	0.000295925	0.00086334	265.862	0.000609262	292.352	0.000695584
292.933	0.000295925	0.00086334	265.824	0.000609218	292.348	0.000695584
292.933	0.000295925	0.00086334	265.786	0.00060909	292.348	0.000695584
292.915	0.000295925	0.00086334	265.757	0.00060876	292.332	0.000695584
292.912	0.000295925	0.00086334	265.723	0.000609097	292.327	0.000695584
292.912	0.000295925	0.00086334	265.686	0.000609101	292.327	0.000695584
292.896	0.000295925	0.00086334	265.648	0.000608885	292.312	0.000695584
292.892	0.000295925	0.00086334	265.625	0.000608819	292.308	0.000695584
292.892	0.000295925	0.00086334	265.589	0.000608709	292.308	0.000695584
292.874	0.000295925	0.00086334	265.554	0.000608607	292.286	0.000695584
292.871	0.000295925	0.00086334	265.518	0.000608566	292.286	0.000695584
292.871	0.000295925	0.00086334	265.483	0.000608581	292.269	0.000695584
292.85	0.000295925	0.00086334	265.46	0.000608449	292.265	0.000695584
292.85	0.000295925	0.00086334	265.419	0.000608423	292.265	0.000695584
292.832	0.000295925	0.00086334	265.383	0.000608489	292.249	0.000695584
292.828	0.000295925	0.00086334	265.348	0.000608409	292.244	0.000695584
292.828	0.000295925	0.00086334	265.326	0.000608193	292.244	0.000695584
292.812	0.000295925	0.00086334	265.288	0.000608266	292.227	0.000695584
292.807	0.000295925	0.00086334	265.264	0.000608207	292.223	0.000695584
292.807	0.000295925	0.00086334	265.227	0.000608207	292.223	0.000695584
292.79	0.000295925	0.00086334	265.193	0.000608009	292.205	0.000695584
292.787	0.000295925	0.00086334	265.157	0.000607951	292.201	0.000695584
292.787	0.000295925	0.00086334	265.122	0.000608024	292.201	0.000695584
292.768	0.000295925	0.00086334	265.097	0.000607848	292.18	0.000695584
292.764	0.000295925	0.00086334	265.065	0.00060779	292.18	0.000695584
292.764	0.000295925	0.00086334	265.027	0.000607819	292.164	0.000695584
292.745	0.000295925	0.00086334	264.994	0.000607614	292.159	0.000695584
292.74	0.000295925	0.00086334	264.957	0.000607647	292.159	0.000694788
292.74	0.000295925	0.00086334	264.92	0.000607603	292.143	0.000694788
292.722	0.000295925	0.000862225	264.896	0.000607533	292.139	0.000694788
292.718	0.000295925	0.000862225	264.872	0.000607486	292.139	0.000694788
292.718	0.000295925	0.00086334	264.828	0.000607328	292.122	0.000694788
292.697	0.000295925	0.00086334	264.803	0.000607387	292.118	0.000694788
292.697	0.000295925	0.00086334	264.769	0.000607222	292.118	0.000694788
292.681	0.000295925	0.00086334	264.73	0.000607313	292.1	0.000694788
292.677	0.000295925	0.000862225	264.695	0.00060724	292.097	0.000694788
292.677	0.000295925	0.000862225	264.671	0.000607072	292.097	0.000694788
292.66	0.000295925	0.000862225	264.634	0.000607053	292.076	0.000694788
292.656	0.000295435	0.000862225	264.601	0.00060709	292.076	0.000694788
292.656	0.000295435	0.000862225	264.565	0.000606969	292.059	0.000694788
292.638	0.000295435	0.000862225	264.527	0.00060698	292.054	0.000694788
292.634	0.000295435	0.000862225	264.49	0.000606812	292.054	0.000694788
292.634	0.000295925	0.000862225	264.467	0.0006068	292.038	0.000694788
292.618	0.000295925	0.000862225	264.431	0.000606764	292.034	0.000694788
292.614	0.000295925	0.000862225	264.409	0.000606683	292.034	0.000694788
292.614	0.000295925	0.000862225	264.356	0.000606632	292.018	0.000694788
292.593	0.000295925	0.000862225	264.318	0.000606647	292.013	0.000694788
292.593	0.000295925	0.000862225	264.285	0.000606493	292.013	0.000694788
292.577	0.000295435	0.000862225	264.249	0.000606518	291.997	0.000694788
292.573	0.000295435	0.000862225	264.227	0.000606475	291.992	0.000694788
292.573	0.000295435	0.000862225	264.197	0.000606251	291.992	0.000694788
292.558	0.000295435	0.000862225	264.165	0.000606277	291.971	0.000694788
292.554	0.000295435	0.000862225	264.129	0.000606218	291.971	0.000694788
292.554	0.000295435	0.000862225	264.094	0.000606218	291.956	0.000694788
292.536	0.000295435	0.000862225	264.069	0.000606211	291.951	0.000694788
292.532	0.000295435	0.000862225	264.036	0.000606141	291.951	0.000694788
292.532	0.000295435	0.000862225	263.999	0.00060609	291.934	0.000694788
292.514	0.000295435	0.000862225	263.962	0.000605896	291.93	0.000694788
292.509	0.000295435	0.000862225	263.94	0.000606009	291.93	0.000694788
292.509	0.000295435	0.000862225	263.901	0.000605874	291.913	0.000694788
292.488	0.000295435	0.000862225	263.865	0.000605786	291.909	0.000694788
292.488	0.000295435	0.000862225	263.831	0.000605727	291.909	0.000694788
292.471	0.000295435	0.000862225	263.807	0.000605669	291.891	0.000694788
292.468	0.000295925	0.000862225	263.771	0.000605628	291.887	0.000694788
292.468	0.000295925	0.000862225	263.734	0.000605603	291.887	0.000694788
292.451	0.000295925	0.000862225	263.7	0.000605566	291.866	0.000694788
292.446	0.000295435	0.00086111	263.662	0.000605467	291.866	0.000694788
292.446	0.000295435	0.00086111	263.64	0.000605376	291.85	0.000694788
292.431	0.000295435	0.00086111	263.598	0.000605405	291.846	0.000694788
292.425	0.000295435	0.00086111	263.566	0.000605244	291.846	0.000694788
292.425	0.000295435	0.00086111	263.528	0.000605222	291.829	0.000694788
292.408	0.000295435	0.00086111	263.501	0.000605101	291.825	0.000694788
292.404	0.000295435	0.00086111	263.462	0.000605061	291.825	0.000694788
292.404	0.000295435	0.00086111	263.427	0.000605072	291.808	0.000694788
292.382	0.000295435	0.00086111	263.402	0.000604936	291.803	0.000694788
292.382	0.000295435	0.00086111	263.366	0.00060505	291.803	0.000694788
292.367	0.000295435	0.00086111	263.328	0.000604896	291.786	0.000694788
292.364	0.000295435	0.00086111	263.292	0.000604753	291.781	0.000694788
292.364	0.000295435	0.00086111	263.256	0.000604669	291.781	0.000694788
292.347	0.000295435	0.00086111	263.234	0.000604716	291.759	0.000694788
292.343	0.000295435	0.00086111	263.196	0.000604555	291.759	0.000694788
292.343	0.000295435	0.00086111	263.159	0.000604632	291.745	0.000694788
292.325	0.000295435	0.00086111	263.134	0.000604511	291.74	0.000694788
292.32	0.000295435	0.00086111	263.098	0.0006045	291.74	0.000694788
292.32	0.000295435	0.00086111	263.06	0.000604467	291.724	0.000694788
292.303	0.000295435	0.00086111	263.025	0.000604456	291.719	0.000694788
292.3	0.000295435	0.00086111	262.998	0.000604408	291.719	0.000694788
292.3	0.000295435	0.00086111	262.957	0.000604284	291.703	0.000694788
292.278	0.000295435	0.00086111	262.933	0.000604262	291.699	0.000694788
292.278	0.000295435	0.00086111	262.895	0.00060413	291.699	0.000694788
292.261	0.000295435	0.00086111	262.859	0.000604082	291.681	0.000694788
292.257	0.000295435	0.00086111	262.825	0.000604119	291.676	0.000694788
292.257	0.000295435	0.00086111	262.788	0.000603965	291.676	0.000694788
292.24	0.000295435	0.00086111	262.765	0.000603929	291.657	0.000693992
292.235	0.000294948	0.00086111	262.728	0.000603962	291.657	0.000693992
292.235	0.000294948	0.00086111	262.692	0.000603958	291.642	0.000693992
292.221	0.000294948	0.00086111	262.659	0.000603731	291.637	0.000693992
292.217	0.000294948	0.00086111	262.62	0.000603698	291.637	0.000693992
292.217	0.000294948	0.00086111	262.583	0.00060365	291.621	0.000693992
292.202	0.000294948	0.00086111	262.556	0.000603665	291.614	0.000693992
292.197	0.000294948	0.00086111	262.52	0.000603496	291.614	0.000693992
292.197	0.000294948	0.00086111	262.483	0.000603496	291.599	0.000693992
292.177	0.000294948	0.00086111	262.462	0.000603463	291.594	0.000693992
292.177	0.000294948	0.00086111	262.425	0.000603372	291.594	0.000693992
292.159	0.000294948	0.00086111	262.387	0.000603379	291.577	0.000693992
292.155	0.000294948	0.00086111	262.372	0.000603255	291.573	0.000693992
292.155	0.000294948	0.00086111	262.338	0.000603247	291.573	0.000693992
292.136	0.000294948	0.00086111	262.315	0.000603185	291.552	0.000693992
292.131	0.000294948	0.00086111	262.276	0.000603097	291.552	0.000693992
292.131	0.000294948	0.00086111	262.241	0.000603053	291.536	0.000693992
292.114	0.000294948	0.00086111	262.202	0.000602951	291.532	0.000693992
292.11	0.000294948	0.00086111	262.176	0.000602969	291.532	0.000693992
292.11	0.000294948	0.00086111	262.136	0.000602998	291.514	0.000693992
292.094	0.000294948	0.00086111	262.112	0.000602797	291.509	0.000693992
292.09	0.000294948	0.00086111	262.072	0.000602808	291.509	0.000693992
292.09	0.000294948	0.00086111	262.032	0.000602789	291.493	0.000693992
292.069	0.000294948	0.00086111	261.995	0.00060269	291.488	0.000693992
292.069	0.000294948	0.00086111	261.958	0.000602617	291.488	0.000693992
292.051	0.000294948	0.00086111	261.92	0.000602515	291.473	0.000693992
292.048	0.000294948	0.00086111	261.882	0.000602551	291.469	0.000693992
292.048	0.000294948	0.00086111	261.857	0.000602423	291.469	0.000693992
292.031	0.000294948	0.00086111	261.82	0.000602357	291.447	0.000693992
292.027	0.000294948	0.00086111	261.784	0.000602302	291.447	0.000693992
292.027	0.000294948	0.00086111	261.752	0.00060224	291.43	0.000693992
292.01	0.000294948	0.00086111	261.718	0.0006022	291.426	0.000693992
292.006	0.000294948	0.00086111	261.679	0.000602174	291.426	0.000693992
292.006	0.000294948	0.00086111	261.644	0.000602104	291.409	0.000693992
291.987	0.000294948	0.00086111	261.616	0.000602101	291.405	0.000693992
291.984	0.000294948	0.00086111	261.58	0.000602049	291.405	0.000693992
291.984	0.000294948	0.00086111	261.554	0.000601976	291.388	0.000693992
291.964	0.000294948	0.00086111	261.522	0.000601918	291.383	0.000693196
291.964	0.000294948	0.00086111	261.486	0.000601866	291.383	0.000693196
291.964	0.000294948	0.00086111	261.45	0.000601848	291.367	0.000693196
291.944	0.000294948	0.00086111	261.413	0.000601723	291.362	0.000693196
291.944	0.000294948	0.00086111	261.39	0.000601621	291.345	0.000693196
291.927	0.000294948	0.00086111	261.354	0.000601624	291.341	0.000693196
291.923	0.000294948	0.00086111	261.319	0.000601599	291.341	0.000693196
291.923	0.000294458	0.00086111	261.297	0.000601482	291.325	0.000693196
291.906	0.000294458	0.00086111	261.26	0.000601335	291.32	0.000693196
291.902	0.000294458	0.00086111	261.226	0.000601452	291.32	0.000693196
291.902	0.000294458	0.00086111	261.186	0.000601317	291.304	0.000693196
291.885	0.000294458	0.00086111	261.159	0.000601317	291.3	0.000693196
291.879	0.000294458	0.00086111	261.123	0.000601269	291.3	0.000693196
291.879	0.000294458	0.000859991	261.088	0.000601207	291.284	0.000693196
291.857	0.000294458	0.000859991	261.051	0.000601236	291.279	0.000693196
291.857	0.000294458	0.000859991	261.016	0.00060102	291.279	0.000693196
291.842	0.000294458	0.000859991	260.994	0.000601005	291.263	0.000693196
291.839	0.000294948	0.000859991	260.958	0.000600972	291.257	0.000693196
291.839	0.000294948	0.000859991	260.922	0.000600906	291.241	0.000693196
291.823	0.000294948	0.000859991	260.9	0.000600958	291.236	0.000693196
291.819	0.000294948	0.000859991	260.865	0.000600793	291.236	0.000693196
291.819	0.000294458	0.000859991	260.826	0.0006008	291.219	0.000693196
291.801	0.000294458	0.000859991	260.792	0.000600635	291.215	0.000693196
291.798	0.000294458	0.000859991	260.757	0.000600683	291.215	0.000693196
291.798	0.000294458	0.000859991	260.728	0.000600562	291.2	0.000693196
291.779	0.000294458	0.000859991	260.691	0.000600624	291.195	0.000693196
291.776	0.000294458	0.000859991	260.656	0.000600566	291.195	0.000693196
291.776	0.000294458	0.000859991	260.631	0.000600511	291.178	0.000693196
291.754	0.000294458	0.000859991	260.594	0.000600437	291.174	0.000693196
291.754	0.000294458	0.000859991	260.559	0.000600328	291.174	0.000693196
291.754	0.000294458	0.000859991	260.53	0.00060024	291.157	0.000693196
291.732	0.000294458	0.000859991	260.493	0.000600232	291.153	0.000693196
291.732	0.000294458	0.000859991	260.459	0.000600086	291.153	0.000692399
291.716	0.000294458	0.000859991	260.424	0.000600119	291.132	0.000692399
291.712	0.000294458	0.000859991	260.385	0.000600086	291.132	0.000692399
291.712	0.000294458	0.000859991	260.345	0.000599965	291.117	0.000692399
291.696	0.000294458	0.000859991	260.304	0.000600042	291.112	0.000692399
291.692	0.000294458	0.000859991	260.281	0.000599811	291.112	0.000692399
291.692	0.000294458	0.000859991	260.242	0.000599914	291.096	0.000692399
291.674	0.000294458	0.000859991	260.217	0.000599763	291.091	0.000692399
291.671	0.000294458	0.000859991	260.185	0.000599617	291.091	0.000692399
291.671	0.000294458	0.000859991	260.151	0.000599668	291.075	0.000692399
291.65	0.000294458	0.000859991	260.115	0.000599679	291.07	0.000692399
291.65	0.000294458	0.000859991	260.083	0.00059943	291.07	0.000692399
291.631	0.000294458	0.000859991	260.058	0.000599544	291.053	0.000692399
291.627	0.000294458	0.000859991	260.025	0.000599449	291.05	0.000692399
291.627	0.000294458	0.000859991	259.99	0.000599379	291.05	0.000692399
291.611	0.000294458	0.000859991	259.954	0.000599423	291.027	0.000692399
291.607	0.000294458	0.000858876	259.928	0.000599232	291.027	0.000692399
291.607	0.000294458	0.000858876	259.896	0.000599236	291.01	0.000692399
291.59	0.000294458	0.000859991	259.862	0.00059924	291.006	0.000692399
291.587	0.000294458	0.000859991	259.824	0.000599229	291.006	0.000692399
291.587	0.000294458	0.000858876	259.797	0.000599115	290.99	0.000692399
291.57	0.000294458	0.000858876	259.773	0.000599035	290.985	0.000692399
291.566	0.000294458	0.000858876	259.738	0.000599064	290.985	0.000692399
291.566	0.000294458	0.000858876	259.703	0.00059906	290.969	0.000692399
291.545	0.000294458	0.000858876	259.669	0.000598958	290.964	0.000692399
291.545	0.000294458	0.000858876	259.632	0.00059887	290.964	0.000692399
291.527	0.000294458	0.000858876	259.606	0.000598815	290.948	0.000692399
291.523	0.000294458	0.000858876	259.571	0.000598756	290.944	0.000692399
291.523	0.000294458	0.000858876	259.536	0.000598774	290.944	0.000692399
291.507	0.000294458	0.000858876	259.499	0.000598668	290.922	0.000692399
291.502	0.000294458	0.000858876	259.464	0.000598547	290.922	0.000692399
291.502	0.000294458	0.000858876	259.438	0.000598555	290.907	0.000692399
291.486	0.000294458	0.000858876	259.402	0.000598507	290.903	0.000692399
291.483	0.000294458	0.000858876	259.363	0.00059847	290.903	0.000692399
291.483	0.000294458	0.000858876	259.339	0.000598294	290.886	0.000692399
291.466	0.000294458	0.000858876	259.296	0.000598423	290.882	0.000692399
291.461	0.000294458	0.000858876	259.26	0.000598357	290.882	0.000692399
291.461	0.000294458	0.000858876	259.222	0.000598243	290.864	0.000692399
291.439	0.000294458	0.000858876	259.197	0.000598144	290.859	0.000692399
291.439	0.000294458	0.000858876	259.161	0.000598185	290.859	0.000692399
291.439	0.000294458	0.000858876	259.123	0.00059802	290.839	0.000692399
291.418	0.000294458	0.000858876	259.087	0.000597961	290.839	0.000692399
291.418	0.000294458	0.000858876	259.061	0.000598027	290.839	0.000692399
291.4	0.000294458	0.000858876	259.025	0.000597914	290.817	0.000692399
291.397	0.000294458	0.000858876	258.991	0.000597888	290.817	0.000692399
291.397	0.000294458	0.000858876	258.952	0.000597811	290.8	0.000692399
291.381	0.000294458	0.000858876	258.916	0.000597815	290.795	0.000692399
291.376	0.000294458	0.000858876	258.888	0.000597588	290.795	0.000692399
291.376	0.000294458	0.000858876	258.863	0.000597646	290.779	0.000692399
291.358	0.000294458	0.000858876	258.83	0.000597558	290.775	0.000692399
291.356	0.000294458	0.000858876	258.791	0.000597558	290.775	0.000692399
291.356	0.000294458	0.000858876	258.757	0.000597459	290.758	0.000692399
291.334	0.000294458	0.000858876	258.727	0.000597503	290.753	0.000692399
291.334	0.000294458	0.000858876	258.692	0.000597386	290.753	0.000692399
291.316	0.000294458	0.000858876	258.656	0.000597306	290.733	0.000692399
291.313	0.000294458	0.000858876	258.62	0.000597166	290.733	0.000692399
291.313	0.000294458	0.000858876	258.597	0.000597243	290.733	0.000692399
291.296	0.000294458	0.000858876	258.562	0.000597166	290.713	0.000692399
291.292	0.000294458	0.000858876	258.523	0.000597148	290.713	0.000692399
291.292	0.000294458	0.000858876	258.489	0.000597005	290.697	0.000692399
291.276	0.000294458	0.000857756	258.454	0.000597005	290.693	0.000692399
291.271	0.000294458	0.000857756	258.425	0.000597012	290.693	0.000692399
291.271	0.000294458	0.000857756	258.391	0.000596815	290.675	0.000692399
291.253	0.000294458	0.000858876	258.354	0.000596804	290.671	0.000692399
291.249	0.000294458	0.000858876	258.33	0.000596833	290.671	0.000692399
291.249	0.000294458	0.000857756	258.293	0.000596716	290.655	0.000692399
291.229	0.000294458	0.000858876	258.259	0.000596639	290.651	0.000692399
291.229	0.000294458	0.000857756	258.234	0.00059669	290.651	0.000692399
291.212	0.000294458	0.000857756	258.199	0.000596584	290.634	0.000692399
291.208	0.000294458	0.000857756	258.161	0.000596613	290.629	0.000691603
291.208	0.000293971	0.000857756	258.137	0.000596492	290.612	0.000691603
291.191	0.000293971	0.000857756	258.097	0.000596386	290.608	0.000691603
291.188	0.000294458	0.000857756	258.06	0.000596412	290.608	0.000691603
291.188	0.000294458	0.000857756	258.024	0.000596291	290.592	0.000691603
291.17	0.000294458	0.000857756	257.987	0.000596236	290.587	0.000691603
291.166	0.000294458	0.000857756	257.956	0.000596214	290.587	0.000691603
291.166	0.000294458	0.000857756	257.921	0.000596177	290.57	0.000691603
291.149	0.000294458	0.000857756	257.886	0.000596075	290.566	0.000691603
291.146	0.000294458	0.000857756	257.861	0.000596089	290.566	0.000691603
291.146	0.000294458	0.000857756	257.825	0.000596009	290.55	0.000691603
291.129	0.000294458	0.000857756	257.789	0.000596001	290.545	0.000691603
291.124	0.000294458	0.000857756	257.753	0.000595965	290.545	0.000691603
291.108	0.000294458	0.000857756	257.715	0.000595862	290.529	0.000691603
291.104	0.000294458	0.000857756	257.68	0.00059576	290.524	0.000691603
291.104	0.000294458	0.000857756	257.654	0.000595811	290.524	0.000691603
291.087	0.000294458	0.000857756	257.619	0.000595756	290.502	0.000691603
291.083	0.000294458	0.000857756	257.584	0.000595661	290.502	0.000691603
291.083	0.000294458	0.000857756	257.56	0.000595543	290.486	0.000691603
291.065	0.000294458	0.000857756	257.512	0.000595492	290.481	0.000691603
291.062	0.000293971	0.000857756	257.488	0.000595569	290.481	0.000691603
291.062	0.000293971	0.000857756	257.453	0.000595511	290.466	0.000691603
291.044	0.000293971	0.000857756	257.418	0.000595404	290.462	0.000691603
291.04	0.000293971	0.000857756	257.381	0.000595393	290.462	0.000691603
291.04	0.000293971	0.000857756	257.348	0.000595305	290.445	0.000691603
291.02	0.000293971	0.000857756	257.321	0.000595305	290.44	0.000691603
291.02	0.000293971	0.000857756	257.288	0.000595181	290.44	0.000691603
291.002	0.000293971	0.000857756	257.265	0.000595243	290.424	0.000691603
290.998	0.000293971	0.000857756	257.226	0.000595086	290.419	0.000691603
290.998	0.000293971	0.000857756	257.192	0.000595071	290.419	0.000691603
290.981	0.000293971	0.000857756	257.154	0.000594979	290.397	0.000691603
290.977	0.000293971	0.000857756	257.119	0.000594913	290.397	0.000691603
290.977	0.000293971	0.000857756	257.094	0.000594932	290.38	0.000690809
290.96	0.000293971	0.000857756	257.059	0.000594811	290.376	0.000690809
290.956	0.000293971	0.000857756	257.03	0.000594734	290.376	0.000690809
290.956	0.000293481	0.000857756	256.995	0.000594771	290.36	0.000690809
290.941	0.000293481	0.000857756	256.957	0.000594789	290.356	0.000690809
290.936	0.000293481	0.000857756	256.93	0.000594628	290.356	0.000690809
290.936	0.000293481	0.000857756	256.893	0.000594617	290.34	0.000690809
290.916	0.000293481	0.000857756	256.857	0.000594499	290.336	0.000690809
290.916	0.000293481	0.000857756	256.831	0.000594532	290.336	0.000690809
290.897	0.000293481	0.000857756	256.797	0.000594466	290.318	0.000690809
290.893	0.000293481	0.000857756	256.762	0.000594423	290.314	0.000690809
290.893	0.000293481	0.000857756	256.723	0.000594228	290.314	0.000690809
290.877	0.000293481	0.000857756	256.686	0.000594272	290.293	0.000690809
290.873	0.000293481	0.000857756	256.65	0.000594225	290.293	0.000690809
290.873	0.000293971	0.000857756	256.613	0.000594159	290.277	0.000690809
290.856	0.000293481	0.000857756	256.587	0.000594151	290.273	0.000690809
290.853	0.000293481	0.000857756	256.551	0.00059406	290.273	0.000690809
290.853	0.000293481	0.000857756	256.515	0.00059402	290.256	0.000690809
290.834	0.000293481	0.000857756	256.477	0.000594016	290.252	0.000690809
290.831	0.000293481	0.000857756	256.452	0.000593873	290.252	0.000690809
290.831	0.000293481	0.000857756	256.428	0.000593851	290.236	0.000690809
290.812	0.000293481	0.000857756	256.392	0.000593814	290.231	0.000690809
290.808	0.000293971	0.000857756	256.357	0.00059373	290.231	0.000690809
290.791	0.000293971	0.000857756	256.329	0.000593715	290.214	0.000690809
290.788	0.000293971	0.000857756	256.293	0.000593745	290.21	0.000690809
290.788	0.000293971	0.000857756	256.256	0.000593642	290.21	0.000690809
290.771	0.000293481	0.000857756	256.22	0.000593562	290.188	0.000690809
290.767	0.000293481	0.000857756	256.184	0.000593521	290.188	0.000690809
290.767	0.000293481	0.000857756	256.149	0.000593422	290.173	0.000690809
290.749	0.000293481	0.000856641	256.12	0.000593441	290.168	0.000690809
290.747	0.000293481	0.000856641	256.083	0.000593452	290.168	0.000690809
290.747	0.000293481	0.000856641	256.048	0.000593261	290.15	0.000690809
290.73	0.000293481	0.000856641	256.025	0.000593375	290.146	0.000690809
290.726	0.000293481	0.000856641	255.988	0.000593265	290.146	0.000690809
290.726	0.000293481	0.000857756	255.954	0.000593093	290.129	0.000690809
290.708	0.000293481	0.000856641	255.914	0.0005931	290.125	0.000690809
290.705	0.000293481	0.000856641	255.88	0.000592994	290.125	0.000690809
290.705	0.000293481	0.000857756	255.844	0.000592862	290.109	0.000690809
290.683	0.000293481	0.000856641	255.821	0.000592902	290.105	0.000690809
290.683	0.000293481	0.000856641	255.797	0.000592917	290.105	0.000690809
290.666	0.000293481	0.000856641	255.761	0.000592858	290.083	0.000690809
290.662	0.000293481	0.000856641	255.72	0.000592781	290.083	0.000690809
290.662	0.000293481	0.000856641	255.694	0.00059269	290.067	0.000690809
290.645	0.000293481	0.000856641	255.658	0.000592617	290.063	0.000690809
290.643	0.000293481	0.000856641	255.621	0.000592598	290.063	0.000690809
290.643	0.000293481	0.000856641	255.598	0.000592514	290.046	0.000690809
290.625	0.000293481	0.000856641	255.56	0.000592584	290.042	0.000690809
290.622	0.000293481	0.000856641	255.525	0.000592488	290.042	0.000690809
290.622	0.000293481	0.000856641	255.489	0.000592459	290.025	0.000690809
290.599	0.000293481	0.000856641	255.452	0.000592331	290.021	0.000690809
290.599	0.000293481	0.000856641	255.416	0.000592258	290.021	0.000690809
290.582	0.000293481	0.000856641	255.381	0.000592291	290.004	0.000690809
290.579	0.000293481	0.000856641	255.357	0.000592206	290	0.000690809
290.579	0.000293481	0.000856641	255.32	0.00059221	290	0.000690809
290.562	0.000293481	0.000856641	255.285	0.000592027	289.979	0.000690809
290.558	0.000293481	0.000856641	255.257	0.000592034	289.979	0.000690809
290.558	0.000293481	0.000856641	255.222	0.000592056	289.979	0.000690809
290.541	0.000293481	0.000856641	255.185	0.000591935	289.957	0.000690809
290.537	0.000293481	0.000856641	255.16	0.000591921	289.957	0.000690809
290.537	0.000293481	0.000856641	255.12	0.000591822	289.94	0.000690809
290.519	0.000293481	0.000856641	255.084	0.000591825	289.936	0.000690809
290.515	0.000293481	0.000856641	255.06	0.000591697	289.936	0.000690809
290.515	0.000293481	0.000856641	255.028	0.000591737	289.92	0.000690809
290.494	0.000293481	0.000856641	254.988	0.000591642	289.916	0.000690809
290.494	0.000293481	0.000856641	254.952	0.000591602	289.916	0.000690809
290.494	0.000293481	0.000856641	254.931	0.00059154	289.898	0.000690809
290.475	0.000293481	0.000856641	254.891	0.000591485	289.894	0.000690809
290.475	0.000293481	0.000856641	254.855	0.000591554	289.894	0.000690809
290.456	0.000293481	0.000856641	254.82	0.000591397	289.873	0.000690013
290.452	0.000293481	0.000856641	254.79	0.000591415	289.873	0.000690013
290.452	0.000293481	0.000856641	254.754	0.000591283	289.857	0.000690013
290.435	0.000293481	0.000856641	254.716	0.000591261	289.852	0.000690013
290.43	0.000293481	0.000856641	254.683	0.000591148	289.852	0.000690013
290.43	0.000293481	0.000856641	254.656	0.000591192	289.836	0.000690013
290.413	0.000293481	0.000856641	254.618	0.000591129	289.831	0.000690013
290.41	0.000293481	0.000855526	254.584	0.000591085	289.831	0.000690013
290.41	0.000293481	0.000855526	254.547	0.000590983	289.815	0.000690013
290.395	0.000293481	0.000855526	254.519	0.000590972	289.811	0.000690013
290.392	0.000293481	0.000855526	254.481	0.000590917	289.811	0.000690013
290.392	0.000293481	0.000855526	254.445	0.000590917	289.796	0.000690013
290.369	0.000293481	0.000855526	254.423	0.00059084	289.792	0.000690013
290.369	0.000293481	0.000855526	254.386	0.000590719	289.792	0.000690013
290.351	0.000293481	0.000855526	254.345	0.000590807	289.77	0.000690013
290.348	0.000293481	0.000855526	254.323	0.000590668	289.77	0.000690013
290.348	0.000293481	0.000855526	254.288	0.000590671	289.755	0.000690013
290.332	0.000293481	0.000855526	254.25	0.00059054	289.75	0.000690013
290.328	0.000293481	0.000855526	254.213	0.000590554	289.75	0.000690013
290.328	0.000293481	0.000855526	254.178	0.000590485	289.733	0.000690013
290.31	0.000293481	0.000855526	254.156	0.000590514	289.729	0.000690013
290.306	0.000293481	0.000855526	254.117	0.000590386	289.729	0.000690013
290.306	0.000293481	0.000855526	254.082	0.000590393	289.712	0.000690013
290.288	0.000293481	0.000855526	254.047	0.000590342	289.707	0.000690013
290.283	0.000293481	0.000855526	254.024	0.000590246	289.707	0.000690013
290.283	0.000293481	0.000855526	253.987	0.000590162	289.69	0.000690013
290.263	0.000293481	0.000855526	253.947	0.000590151	289.685	0.000690013
290.263	0.000293481	0.000855526	253.923	0.000590103	289.685	0.000690013
290.247	0.000293481	0.000855526	253.888	0.000589975	289.663	0.000690013
290.244	0.000293481	0.000855526	253.848	0.000590056	289.663	0.000690013
290.244	0.000293481	0.000855526	253.823	0.000589957	289.646	0.000690013
290.227	0.000293481	0.000855526	253.79	0.00058988	289.642	0.000690013
290.224	0.000293481	0.000855526	253.753	0.000589854	289.642	0.000690013
290.224	0.000293481	0.000855526	253.716	0.000589767	289.625	0.000689217
290.205	0.000293481	0.000855526	253.692	0.000589744	289.621	0.000689217
290.202	0.000293481	0.000855526	253.657	0.000589737	289.621	0.000689217
290.202	0.000293481	0.000855526	253.62	0.00058966	289.605	0.000689217
290.179	0.000293481	0.000855526	253.583	0.000589708	289.6	0.000689217
290.179	0.000293481	0.000855526	253.56	0.000589587	289.6	0.000689217
290.179	0.000293481	0.000855526	253.525	0.000589532	289.584	0.000689217
290.159	0.000293481	0.000855526	253.489	0.000589532	289.58	0.000689217
290.159	0.000293481	0.000855526	253.453	0.000589433	289.58	0.000689217
290.142	0.000293481	0.000855526	253.424	0.000589397	289.559	0.000689217
290.138	0.000293481	0.000855526	253.389	0.000589349	289.559	0.000689217
290.138	0.000293481	0.000855526	253.351	0.000589338	289.543	0.000689217
290.121	0.000293481	0.000855526	253.312	0.000589298	289.538	0.000689217
290.116	0.000293481	0.000855526	253.288	0.000589188	289.538	0.000689217
290.116	0.000293481	0.000855526	253.252	0.000589126	289.521	0.000689217
290.1	0.000293481	0.000855526	253.216	0.000589144	289.517	0.000689217
290.096	0.000292994	0.000855526	253.179	0.000589008	289.517	0.000689217
290.096	0.000292994	0.000855526	253.156	0.000588931	289.501	0.000689217
290.079	0.000292994	0.000855526	253.118	0.000588964	289.497	0.000689217
290.075	0.000292994	0.000855526	253.096	0.00058899	289.497	0.000689217
290.075	0.000292994	0.000855526	253.059	0.000588898	289.479	0.000689217
290.055	0.000292994	0.000855526	253.024	0.000588792	289.475	0.000689217
290.055	0.000292994	0.000855526	252.99	0.000588781	289.475	0.000689217
290.038	0.000292994	0.000855526	252.961	0.000588734	289.454	0.000689217
290.034	0.000292994	0.000855526	252.922	0.000588642	289.454	0.000689217
290.034	0.000292994	0.000855526	252.887	0.00058862	289.438	0.000689217
290.017	0.000292994	0.000855526	252.862	0.000588583	289.434	0.000689217
290.012	0.000292994	0.000855526	252.827	0.000588561	289.434	0.000689217
290.012	0.000292994	0.000855526	252.794	0.000588616	289.417	0.000689217
289.995	0.000292994	0.000855526	252.753	0.000588418	289.412	0.000689217
289.991	0.000292994	0.000855526	252.728	0.00058847	289.412	0.000689217
289.991	0.000292994	0.000855526	252.694	0.000588272	289.395	0.000689217
289.974	0.000292994	0.000855526	252.659	0.000588254	289.391	0.000689217
289.97	0.000292994	0.000855526	252.623	0.000588261	289.391	0.000689217
289.97	0.000292994	0.000855526	252.599	0.000588202	289.375	0.000689217
289.95	0.000292994	0.000855526	252.553	0.000588136	289.37	0.000689217
289.95	0.000292994	0.000855526	252.523	0.000588111	289.37	0.000689217
289.932	0.000292994	0.000855526	252.489	0.000588056	289.354	0.000689217
289.928	0.000292994	0.000855526	252.465	0.00058807	289.349	0.000689217
289.928	0.000292994	0.000855526	252.417	0.000588067	289.333	0.000689217
289.911	0.000292994	0.000855526	252.395	0.000587906	289.329	0.000689217
289.908	0.000292994	0.000855526	252.358	0.000587851	289.329	0.000689217
289.908	0.000292994	0.000854407	252.322	0.00058781	289.313	0.000689217
289.892	0.000292994	0.000854407	252.288	0.000587854	289.308	0.000689217
289.888	0.000292994	0.000854407	252.262	0.000587785	289.308	0.000689217
289.888	0.000292994	0.000854407	252.228	0.00058766	289.291	0.000689217
289.871	0.000292994	0.000854407	252.19	0.000587682	289.286	0.000689217
289.867	0.000292994	0.000854407	252.163	0.000587624	289.286	0.000689217
289.867	0.000292994	0.000854407	252.126	0.000587554	289.27	0.000689217
289.846	0.000292994	0.000854407	252.091	0.000587558	289.265	0.000689217
289.846	0.000292994	0.000854407	252.06	0.000587594	289.265	0.000689217
289.829	0.000292994	0.000854407	252.026	0.000587429	289.245	0.000689217
289.825	0.000292994	0.000854407	252	0.000587363	289.245	0.000689217
289.825	0.000292994	0.000854407	251.964	0.00058732	289.229	0.000689217
289.807	0.000292506	0.000854407	251.929	0.000587272	289.224	0.000689217
289.804	0.000292994	0.000854407	251.892	0.000587228	289.224	0.000689217
289.804	0.000292994	0.000854407	251.868	0.000587147	289.207	0.000689217
289.787	0.000292994	0.000854407	251.832	0.000587118	289.203	0.000689217
289.781	0.000292994	0.000854407	251.796	0.000587114	289.203	0.000689217
289.781	0.000292994	0.000854407	251.759	0.000586953	289.186	0.000689217
289.759	0.000292994	0.000854407	251.724	0.000586975	289.181	0.000689217
289.759	0.000292506	0.000854407	251.686	0.000587026	289.181	0.000689217
289.743	0.000292506	0.000854407	251.663	0.000586862	289.166	0.000689217
289.74	0.000292506	0.000854407	251.626	0.000586825	289.161	0.000689217
289.74	0.000292506	0.000854407	251.586	0.000586939	289.161	0.000689217
289.722	0.000292506	0.000854407	251.559	0.00058677	289.144	0.000689217
289.718	0.000292506	0.000854407	251.521	0.000586601	289.14	0.000689217
289.718	0.000292506	0.000854407	251.499	0.000586613	289.123	0.000689217
289.702	0.000292506	0.000854407	251.462	0.000586598	289.118	0.000689217
289.697	0.000292506	0.000854407	251.425	0.000586631	289.118	0.00068842
289.697	0.000292506	0.000854407	251.39	0.000586374	289.101	0.00068842
289.68	0.000292506	0.000854407	251.353	0.000586385	289.096	0.00068842
289.677	0.000292506	0.000854407	251.318	0.000586268	289.096	0.00068842
289.677	0.000292506	0.000854407	251.293	0.000586283	289.081	0.00068842
289.66	0.000292506	0.000854407	251.259	0.000586107	289.076	0.00068842
289.655	0.000292506	0.000854407	251.221	0.000586279	289.076	0.00068842
289.655	0.000292506	0.000854407	251.184	0.000586111	289.061	0.00068842
289.635	0.000292506	0.000854407	251.149	0.000586045	289.056	0.00068842
289.635	0.000292506	0.000854407	251.123	0.000586147	289.056	0.00068842
289.618	0.000292506	0.000854407	251.086	0.000586162	289.034	0.00068842
289.615	0.000292506	0.000854407	251.049	0.000586008	289.034	0.00068842
289.615	0.000292506	0.000854407	251.027	0.000586114	289.019	0.00068842
289.597	0.000292506	0.000854407	250.991	0.000585968	289.015	0.00068842
289.593	0.000292506	0.000854407	250.959	0.000585975	289.015	0.00068842
289.593	0.000292506	0.000853292	250.92	0.000585891	288.998	0.00068842
289.576	0.000292506	0.000853292	250.882	0.000585722	288.995	0.00068842
289.572	0.000292506	0.000853292	250.848	0.000585913	288.995	0.00068842
289.572	0.000292506	0.000853292	250.812	0.000585785	288.978	0.00068842
289.554	0.000292506	0.000853292	250.788	0.000585722	288.972	0.00068842
289.551	0.000292506	0.000853292	250.755	0.000585781	288.972	0.00068842
289.535	0.000292506	0.000853292	250.718	0.000585693	288.955	0.00068842
289.531	0.000292506	0.000853292	250.695	0.00058559	288.95	0.00068842
289.531	0.000292506	0.000853292	250.654	0.000585451	288.95	0.00068842
289.514	0.000292506	0.000853292	250.618	0.00058562	288.931	0.00068842
289.509	0.000292506	0.000853292	250.595	0.00058555	288.931	0.00068842
289.509	0.000292506	0.000853292	250.559	0.000585382	288.931	0.00068842
289.493	0.000292506	0.000853292	250.523	0.000585382	288.911	0.00068842
289.489	0.000292506	0.000853292	250.488	0.000585363	288.911	0.00068842
289.489	0.000292506	0.000853292	250.464	0.000585202	288.893	0.00068842
289.471	0.000292506	0.000853292	250.429	0.000585165	288.889	0.00068842
289.468	0.000292506	0.000853292	250.4	0.000585111	288.889	0.00068842
289.468	0.000292506	0.000853292	250.364	0.000585155	288.871	0.00068842
289.45	0.000292506	0.000853292	250.327	0.000585063	288.866	0.00068842
289.446	0.000292506	0.000853292	250.291	0.000585048	288.866	0.00068842
289.429	0.000292506	0.000853292	250.255	0.000585125	288.85	0.000687624
289.425	0.000292506	0.000853292	250.229	0.000584876	288.845	0.000687624
289.425	0.000292506	0.000853292	250.192	0.000584968	288.845	0.000687624
289.408	0.000292506	0.000853292	250.155	0.000584946	288.825	0.000687624
289.404	0.000292506	0.000853292	250.132	0.000584865	288.825	0.000687624
289.404	0.000292506	0.000853292	250.095	0.000584803	288.808	0.000687624
289.386	0.000292506	0.000853292	250.058	0.000584748	288.804	0.000687624
289.383	0.000292506	0.000853292	250.024	0.000584616	288.804	0.000687624
289.383	0.000292506	0.000853292	250	0.000584678	288.787	0.000687624
289.367	0.000292506	0.000853292	249.964	0.000584546	288.784	0.000687624
289.362	0.000292506	0.000853292	249.926	0.000584535	288.784	0.000687624
289.362	0.000292506	0.000853292	249.902	0.000584528	288.767	0.000687624
289.347	0.000292506	0.000853292	249.866	0.000584407	288.763	0.000687624
289.342	0.000292506	0.000853292	249.832	0.000584378	288.763	0.000687624
289.324	0.000292506	0.000853292	249.792	0.000584396	288.746	0.000687624
289.319	0.000292506	0.000853292	249.761	0.000584411	288.742	0.000687624
289.319	0.000292506	0.000853292	249.726	0.000584316	288.742	0.000687624
289.303	0.000292506	0.000853292	249.69	0.000584198	288.72	0.000687624
289.299	0.000292506	0.000853292	249.665	0.000584147	288.72	0.000687624
289.299	0.000292506	0.000853292	249.617	0.000584184	288.703	0.000687624
289.284	0.000292506	0.000853292	249.594	0.000584103	288.699	0.000687624
289.28	0.000292506	0.000853292	249.559	0.000584129	288.699	0.000687624
289.28	0.000292506	0.000853292	249.521	0.000583964	288.684	0.000687624
289.262	0.000292506	0.000853292	249.485	0.000583968	288.679	0.000687624
289.259	0.000292506	0.000853292	249.463	0.000583946	288.679	0.000687624
289.259	0.000292506	0.000853292	249.424	0.000583887	288.663	0.000687624
289.237	0.000292506	0.000853292	249.388	0.000583803	288.658	0.000687624
289.237	0.000292506	0.000853292	249.365	0.00058377	288.658	0.000687624
289.237	0.000292506	0.000853292	249.327	0.000583759	288.642	0.000687624
289.217	0.000292506	0.000853292	249.288	0.000583719	288.638	0.000687624
289.217	0.000292506	0.000853292	249.253	0.000583674	288.638	0.000687624
289.198	0.000292506	0.000853292	249.229	0.000583495	288.617	0.000687624
289.195	0.000292506	0.000853292	249.19	0.000583594	288.617	0.000687624
289.195	0.000292506	0.000853292	249.152	0.00058351	288.599	0.000686828
289.177	0.000292506	0.000853292	249.129	0.000583535	288.595	0.000686828
289.173	0.000292506	0.000853292	249.094	0.000583499	288.595	0.000686828
289.173	0.000292506	0.000853292	249.058	0.000583473	288.579	0.000686828
289.157	0.000292506	0.000853292	249.034	0.000583429	288.574	0.000686828
289.152	0.000292506	0.000853292	248.998	0.00058333	288.574	0.000686828
289.152	0.000292506	0.000853292	248.961	0.000583367	288.556	0.000686828
289.136	0.000292506	0.000853292	248.936	0.000583338	288.552	0.000686828
289.132	0.000292506	0.000853292	248.899	0.000583165	288.552	0.000686828
289.115	0.000292506	0.000853292	248.858	0.000583257	288.536	0.000686828
289.112	0.000292017	0.000853292	248.825	0.000583103	288.532	0.000686828
289.112	0.000292017	0.000853292	248.8	0.000583158	288.532	0.000686828
289.095	0.000292017	0.000853292	248.763	0.000582986	288.51	0.000686828
289.089	0.000292017	0.000853292	248.726	0.000582979	288.51	0.000686828
289.089	0.000292017	0.000853292	248.691	0.000582909	288.495	0.000686828
289.074	0.000292017	0.000853292	248.665	0.00058285	288.491	0.000686828
289.07	0.000292017	0.000853292	248.632	0.00058285	288.491	0.000686828
289.07	0.000292017	0.000852172	248.589	0.000582773	288.473	0.000686828
289.052	0.000292017	0.000852172	248.553	0.0005827	288.469	0.000686828
289.048	0.000292017	0.000852172	248.529	0.000582729	288.469	0.000686828
289.048	0.000292017	0.000853292	248.493	0.000582685	288.452	0.000686828
289.032	0.000292017	0.000852172	248.455	0.000582634	288.449	0.000686828
289.027	0.000292017	0.000852172	248.433	0.000582499	288.449	0.000686828
289.009	0.000292017	0.000852172	248.393	0.000582649	288.432	0.000686828
289.007	0.000292017	0.000852172	248.356	0.000582473	288.427	0.000686828
289.007	0.000292017	0.000852172	248.32	0.000582466	288.427	0.000686828
288.989	0.000292017	0.000852172	248.285	0.000582422	288.406	0.000686828
288.985	0.000292017	0.000852172	248.247	0.000582385	288.406	0.000686828
288.985	0.000292017	0.000852172	248.223	0.000582378	288.391	0.000686828
288.969	0.000292017	0.000852172	248.189	0.000582345	288.387	0.000686828
288.964	0.000292017	0.000852172	248.151	0.000582286	288.387	0.000686828
288.964	0.000292017	0.000852172	248.115	0.000582184	288.37	0.000686828
288.947	0.000292017	0.000852172	248.09	0.000582198	288.365	0.000686828
288.945	0.000292017	0.000852172	248.057	0.000582129	288.365	0.000686828
288.945	0.000292017	0.000852172	248.016	0.000582136	288.349	0.000686828
288.924	0.000292017	0.000852172	247.991	0.000582081	288.344	0.000686828
288.924	0.000292017	0.000852172	247.952	0.000582026	288.344	0.000686828
288.907	0.000292017	0.000852172	247.917	0.000581956	288.328	0.000686828
288.903	0.000292017	0.000852172	247.879	0.000581854	288.323	0.000686828
288.903	0.000292017	0.000852172	247.856	0.000581902	288.323	0.000686828
288.885	0.000292017	0.000852172	247.819	0.00058185	288.301	0.000686828
288.881	0.000292017	0.000852172	247.795	0.000581788	288.301	0.000686828
288.881	0.000292017	0.000852172	247.759	0.000581806	288.286	0.000686828
288.864	0.000292017	0.000852172	247.724	0.000581751	288.281	0.000686828
288.86	0.000292017	0.000852172	247.687	0.000581704	288.281	0.000686828
288.86	0.000292017	0.000852172	247.663	0.000581564	288.265	0.000686828
288.843	0.000292017	0.000852172	247.629	0.00058155	288.261	0.000686828
288.838	0.000292017	0.000851057	247.594	0.000581532	288.261	0.000686828
288.838	0.000292017	0.000851057	247.557	0.000581521	288.243	0.000686828
288.822	0.000292017	0.000851057	247.533	0.000581455	288.239	0.000686828
288.819	0.000292017	0.000851057	247.494	0.000581414	288.239	0.000686828
288.801	0.000292017	0.000851057	247.468	0.000581326	288.223	0.000686828
288.797	0.000292017	0.000851057	247.43	0.000581337	288.219	0.000686828
288.797	0.000292017	0.000851057	247.391	0.000581378	288.219	0.000686828
288.779	0.000292017	0.000851057	247.358	0.000581268	288.197	0.000686828
288.776	0.000292017	0.000851057	247.32	0.00058122	288.197	0.000686828
288.776	0.000292017	0.000851057	247.285	0.000581205	288.18	0.000686828
288.76	0.000292017	0.000851057	247.261	0.000581085	288.176	0.000686828
288.756	0.000292017	0.000851057	247.223	0.000581147	288.176	0.000686828
288.756	0.000292017	0.000851057	247.188	0.000581037	288.158	0.000686828
288.739	0.000291529	0.000851057	247.151	0.000581081	288.154	0.000686828
288.735	0.000291529	0.000851057	247.127	0.000580912	288.154	0.000686828
288.735	0.000291529	0.000851057	247.092	0.000580953	288.138	0.000686828
288.717	0.000291529	0.000851057	247.052	0.00058085	288.134	0.000686828
288.714	0.000291529	0.000851057	247.028	0.000580821	288.134	0.000686828
288.695	0.000291529	0.000851057	246.993	0.00058081	288.118	0.000686828
288.691	0.000291529	0.000851057	246.957	0.000580773	288.114	0.000686828
288.691	0.000291529	0.000851057	246.92	0.000580777	288.114	0.000686828
288.675	0.000291529	0.000851057	246.883	0.000580656	288.092	0.000686828
288.671	0.000291529	0.000851057	246.858	0.000580641	288.092	0.000686032
288.671	0.000291529	0.000851057	246.818	0.000580616	288.076	0.000686032
288.652	0.000291529	0.000851057	246.783	0.000580546	288.071	0.000686032
288.649	0.000291529	0.000851057	246.749	0.000580458	288.071	0.000686032
288.649	0.000291529	0.000851057	246.713	0.000580487	288.055	0.000686032
288.633	0.000291529	0.000851057	246.679	0.000580528	288.051	0.000686032
288.63	0.000291529	0.000851057	246.656	0.000580451	288.051	0.000686032
288.63	0.000291529	0.000851057	246.621	0.000580433	288.034	0.000686032
288.609	0.000291529	0.000851057	246.598	0.000580257	288.029	0.000686032
288.609	0.000291529	0.000851057	246.557	0.000580282	288.029	0.000686032
288.592	0.000291529	0.000851057	246.524	0.000580253	288.013	0.000686032
288.588	0.000291529	0.000851057	246.492	0.000580187	288.008	0.000686032
288.588	0.000291529	0.000851057	246.454	0.000580209	288.008	0.000686032
288.571	0.000291529	0.000851057	246.43	0.000580161	287.988	0.000686032
288.566	0.000291529	0.000851057	246.397	0.000580081	287.988	0.000686032
288.566	0.000291529	0.000851057	246.361	0.000580048	287.972	0.000686032
288.549	0.000291529	0.000851057	246.323	0.000579916	287.967	0.000686032
288.546	0.000291529	0.000851057	246.3	0.000579997	287.967	0.000686032
288.546	0.000291529	0.000851057	246.26	0.000579942	287.95	0.000686032
288.528	0.000291529	0.000851057	246.225	0.000579912	287.945	0.000686032
288.525	0.000291529	0.000851057	246.2	0.000579828	287.945	0.000686032
288.525	0.000291529	0.000851057	246.165	0.000579773	287.928	0.000686032
288.507	0.000291529	0.000851057	246.125	0.000579726	287.923	0.000686032
288.505	0.000291529	0.000851057	246.1	0.000579711	287.923	0.000686032
288.505	0.000291529	0.000851057	246.065	0.000579733	287.909	0.000686032
288.484	0.000291529	0.000849938	246.03	0.000579619	287.904	0.000686032
288.484	0.000291529	0.000849938	245.992	0.000579634	287.904	0.000686032
288.467	0.000291529	0.000849938	245.966	0.000579579	287.883	0.000686032
288.463	0.000291529	0.000849938	245.932	0.000579535	287.883	0.000686032
288.463	0.000291529	0.000849938	245.896	0.000579484	287.867	0.000686032
288.444	0.000291529	0.000849938	245.858	0.000579473	287.863	0.000686032
288.44	0.000291529	0.000849938	245.833	0.000579436	287.863	0.000685238
288.44	0.000291529	0.000849938	245.796	0.000579381	287.846	0.000685238
288.423	0.000291529	0.000849938	245.759	0.000579308	287.841	0.000685238
288.42	0.000291529	0.000849938	245.723	0.000579216	287.841	0.000685238
288.42	0.000291529	0.000849938	245.7	0.000579308	287.824	0.000685238
288.398	0.000291529	0.000849938	245.656	0.000579238	287.82	0.000685238
288.398	0.000291529	0.000851057	245.618	0.000579235	287.82	0.000685238
288.398	0.000291529	0.000851057	245.593	0.000579147	287.799	0.000685238
288.377	0.000291529	0.000849938	245.557	0.00057918	287.799	0.000685238
288.377	0.000291529	0.000849938	245.523	0.000579132	287.799	0.000685238
288.36	0.000291529	0.000849938	245.484	0.000579066	287.778	0.000685238
288.355	0.000291529	0.000849938	245.462	0.000579022	287.778	0.000685238
288.355	0.000291529	0.000849938	245.425	0.000578927	287.762	0.000685238
288.339	0.00029104	0.000849938	245.389	0.000578876	287.758	0.000685238
288.334	0.00029104	0.000849938	245.352	0.000578824	287.758	0.000685238
288.334	0.00029104	0.000849938	245.33	0.000578821	287.741	0.000685238
288.318	0.00029104	0.000849938	245.292	0.000578788	287.737	0.000685238
288.313	0.00029104	0.000849938	245.258	0.000578773	287.737	0.000685238
288.313	0.00029104	0.000849938	245.23	0.000578685	287.72	0.000685238
288.294	0.00029104	0.000849938	245.192	0.000578722	287.714	0.000685238
288.294	0.00029104	0.000849938	245.158	0.000578583	287.714	0.000685238
288.294	0.00029104	0.000849938	245.134	0.000578517	287.695	0.000685238
288.275	0.00029104	0.000849938	245.095	0.000578539	287.695	0.000685238
288.275	0.00029104	0.000849938	245.056	0.000578418	287.695	0.000685238
288.257	0.00029104	0.000849938	245.022	0.000578363	287.674	0.000685238
288.253	0.00029104	0.000849938	244.986	0.000578403	287.674	0.000685238
288.253	0.00029104	0.000849938	244.965	0.000578359	287.656	0.000685238
288.236	0.00029104	0.000849938	244.926	0.000578359	287.652	0.000685238
288.233	0.00029104	0.000849938	244.899	0.000578216	287.652	0.000685238
288.233	0.00029104	0.000849938	244.874	0.000578282	287.635	0.000685238
288.215	0.00029104	0.000849938	244.838	0.000578249	287.63	0.000685238
288.211	0.00029104	0.000849938	244.814	0.00057822	287.63	0.000685238
288.211	0.00029104	0.000849938	244.771	0.000578257	287.614	0.000685238
288.19	0.00029104	0.000849938	244.734	0.00057807	287.611	0.000685238
288.19	0.00029104	0.000849938	244.696	0.000578062	287.611	0.000685238
288.173	0.00029104	0.000849938	244.662	0.000578041	287.589	0.000685238
288.167	0.00029104	0.000849938	244.635	0.000578033	287.589	0.000685238
288.167	0.00029104	0.000849938	244.598	0.000577923	287.573	0.000685238
288.151	0.00029104	0.000849938	244.56	0.000577949	287.568	0.000685238
288.146	0.00029104	0.000849938	244.534	0.000577901	287.568	0.000685238
288.146	0.00029104	0.000849938	244.482	0.000577802	287.553	0.000685238
288.13	0.00029104	0.000849938	244.445	0.000577777	287.549	0.000685238
288.126	0.00029104	0.000849938	244.422	0.000577674	287.549	0.000685238
288.126	0.00029104	0.000849938	244.384	0.000577685	287.531	0.000685238
288.11	0.00029104	0.000849938	244.345	0.000577583	287.527	0.000685238
288.106	0.00029104	0.000849938	244.318	0.000577663	287.527	0.000685238
288.106	0.00029104	0.000849938	244.279	0.000577656	287.511	0.000685238
288.084	0.00029104	0.000849938	244.248	0.00057755	287.507	0.000685238
288.084	0.00029104	0.000849938	244.208	0.000577513	287.507	0.000685238
288.067	0.00029104	0.000849938	244.186	0.000577458	287.489	0.000685238
288.062	0.00029104	0.000849938	244.137	0.00057744	287.485	0.000685238
288.062	0.00029104	0.000849938	244.125	0.00057737	287.469	0.000685238
288.045	0.00029104	0.000849938	244.088	0.000577377	287.465	0.000685238
288.042	0.00029104	0.000849938	244.053	0.000577359	287.465	0.000685238
288.042	0.00029104	0.000849938	244.016	0.000577246	287.448	0.000685238
288.026	0.00029104	0.000849938	243.98	0.000577194	287.444	0.000685238
288.022	0.00029104	0.000849938	243.952	0.00057722	287.444	0.000685238
288.022	0.00029104	0.000849938	243.919	0.000577154	287.426	0.000685238
288.004	0.00029104	0.000849938	243.891	0.000577066	287.421	0.000685238
288.001	0.00029104	0.000848823	243.855	0.000577103	287.421	0.000685238
288.001	0.00029104	0.000848823	243.82	0.000577084	287.405	0.000685238
287.98	0.00029104	0.000848823	243.784	0.000577029	287.4	0.000685238
287.98	0.00029104	0.000848823	243.762	0.000576949	287.4	0.000685238
287.963	0.00029104	0.000848823	243.725	0.000576996	287.38	0.000685238
287.959	0.00029104	0.000848823	243.69	0.000576799	287.38	0.000685238
287.959	0.00029104	0.000848823	243.665	0.000576835	287.38	0.000685238
287.943	0.00029104	0.000848823	243.631	0.000576791	287.359	0.000685238
287.939	0.00029104	0.000848823	243.597	0.00057689	287.359	0.000685238
287.939	0.00029104	0.000848823	243.559	0.000576736	287.343	0.000685238
287.921	0.00029104	0.000848823	243.524	0.000576711	287.339	0.000685238
287.918	0.00029104	0.000848823	243.5	0.000576714	287.339	0.000685238
287.918	0.00029104	0.000849938	243.464	0.000576597	287.323	0.000685238
287.9	0.00029104	0.000848823	243.424	0.000576561	287.319	0.000685238
287.897	0.00029104	0.000848823	243.401	0.000576542	287.319	0.000684441
287.897	0.00029104	0.000848823	243.361	0.000576572	287.301	0.000684441
287.876	0.00029104	0.000848823	243.336	0.00057648	287.301	0.000684441
287.876	0.00029104	0.000848823	243.299	0.000576451	287.301	0.000684441
287.876	0.00029104	0.000848823	243.264	0.000576487	287.275	0.000684441
287.855	0.00029104	0.000848823	243.228	0.000576443	287.275	0.000684441
287.855	0.00029104	0.000848823	243.203	0.000576374	287.257	0.000684441
287.837	0.00029104	0.000848823	243.168	0.00057633	287.253	0.000684441
287.833	0.00029104	0.000848823	243.133	0.00057629	287.253	0.000684441
287.833	0.00029104	0.000848823	243.096	0.000576205	287.237	0.000684441
287.816	0.00029104	0.000848823	243.06	0.000576121	287.233	0.000684441
287.811	0.00029104	0.000848823	243.021	0.000576176	287.233	0.000684441
287.811	0.00029104	0.000848823	242.998	0.000576213	287.216	0.000684441
287.796	0.00029104	0.000848823	242.958	0.000576037	287.212	0.000684441
287.792	0.00029104	0.000848823	242.921	0.000575993	287.212	0.000684441
287.792	0.00029104	0.000848823	242.898	0.000575982	287.195	0.000684441
287.769	0.00029104	0.000848823	242.858	0.000575901	287.19	0.000684441
287.769	0.00029104	0.000848823	242.821	0.000575916	287.19	0.000684441
287.753	0.00029104	0.000848823	242.799	0.000575868	287.171	0.000684441
287.749	0.00029104	0.000848823	242.757	0.000575799	287.171	0.000684441
287.749	0.00029104	0.000848823	242.72	0.000575854	287.155	0.000684441
287.732	0.00029104	0.000848823	242.685	0.000575758	287.15	0.000684441
287.729	0.00029104	0.000848823	242.65	0.000575663	287.15	0.000684441
287.729	0.00029104	0.000848823	242.625	0.000575751	287.134	0.000684441
287.713	0.000290552	0.000847708	242.59	0.000575656	287.13	0.000684441
287.708	0.000290552	0.000847708	242.553	0.000575539	287.13	0.000684441
287.708	0.000290552	0.000847708	242.515	0.000575549	287.112	0.000684441
287.692	0.000290552	0.000848823	242.477	0.000575549	287.107	0.000684441
287.687	0.000290552	0.000847708	242.452	0.000575546	287.107	0.000684441
287.687	0.000290552	0.000848823	242.429	0.000575451	287.091	0.000684441
287.664	0.000290552	0.000848823	242.394	0.000575436	287.087	0.000684441
287.664	0.000290552	0.000848823	242.357	0.00057548	287.087	0.000684441
287.664	0.000290552	0.000848823	242.321	0.000575374	287.071	0.000684441
287.644	0.000290552	0.000848823	242.283	0.000575381	287.067	0.000684441
287.644	0.000290552	0.000847708	242.247	0.000575293	287.067	0.000684441
287.626	0.000290552	0.000847708	242.225	0.000575245	287.045	0.000683645
287.623	0.000290552	0.000847708	242.185	0.000575216	287.045	0.000683645
287.623	0.000290552	0.000847708	242.149	0.000575172	287.028	0.000683645
287.607	0.000290552	0.000847708	242.124	0.000575154	287.024	0.000683645
287.603	0.000290552	0.000847708	242.087	0.00057507	287.024	0.000683645
287.603	0.000290552	0.000847708	242.059	0.000575092	287.007	0.000683645
287.585	0.00029104	0.000847708	242.023	0.000575018	287.003	0.000683645
287.582	0.000290552	0.000847708	241.988	0.000574974	287.003	0.000683645
287.582	0.000290552	0.000847708	241.952	0.00057489	286.986	0.000683645
287.561	0.000290552	0.000847708	241.927	0.00057485	286.981	0.000683645
287.561	0.000290552	0.000847708	241.893	0.000574956	286.981	0.000683645
287.544	0.000290552	0.000847708	241.855	0.000574879	286.965	0.000683645
287.541	0.000290552	0.000847708	241.821	0.000574894	286.96	0.000683645
287.541	0.000290552	0.000847708	241.785	0.000574788	286.945	0.000683645
287.522	0.000290552	0.000847708	241.747	0.000574692	286.94	0.000683645
287.519	0.000290552	0.000847708	241.724	0.000574718	286.94	0.000683645
287.519	0.000290552	0.000847708	241.688	0.000574729	286.922	0.000683645
287.502	0.000290552	0.000847708	241.654	0.000574678	286.919	0.000683645
287.502	0.000290552	0.000847708	241.628	0.000574608	286.919	0.000683645
287.502	0.000290552	0.000847708	241.583	0.00057463	286.902	0.000683645
287.481	0.000290552	0.000847708	241.548	0.000574575	286.898	0.000683645
287.478	0.000290552	0.000847708	241.522	0.000574506	286.898	0.000683645
287.478	0.000290552	0.000847708	241.485	0.000574385	286.882	0.000683645
287.457	0.000290552	0.000847708	241.45	0.000574377	286.878	0.000683645
287.457	0.000290552	0.000847708	241.414	0.000574352	286.878	0.000683645
287.457	0.000290552	0.000847708	241.376	0.000574319	286.856	0.000683645
287.436	0.000290552	0.000847708	241.34	0.000574289	286.856	0.000683645
287.436	0.000290552	0.000847708	241.315	0.000574322	286.84	0.000683645
287.419	0.000290552	0.000847708	241.29	0.000574264	286.836	0.000683645
287.416	0.000290552	0.000847708	241.254	0.000574231	286.836	0.000683645
287.416	0.000290552	0.000847708	241.217	0.000574154	286.819	0.000683645
287.398	0.000290552	0.000847708	241.18	0.000574194	286.814	0.000683645
287.394	0.000290552	0.000847708	241.152	0.000574095	286.814	0.000683645
287.394	0.000290552	0.000847708	241.116	0.000574103	286.798	0.000683645
287.377	0.000290552	0.000847708	241.08	0.000574099	286.793	0.000683645
287.372	0.000290552	0.000847708	241.051	0.000573993	286.793	0.000683645
287.372	0.000290552	0.000847708	241.015	0.000573978	286.777	0.000683645
287.351	0.000290552	0.000847708	240.99	0.000573835	286.773	0.000683645
287.351	0.000290552	0.000847708	240.956	0.000573923	286.773	0.000683645
287.334	0.000290552	0.000847708	240.918	0.000573857	286.752	0.000683645
287.331	0.000290552	0.000847708	240.885	0.000573773	286.752	0.000683645
287.331	0.000290552	0.000847708	240.835	0.000573821	286.735	0.000683645
287.314	0.000290552	0.000847708	240.814	0.000573824	286.731	0.000683645
287.31	0.000290065	0.000847708	240.779	0.00057367	286.731	0.000683645
287.31	0.000290065	0.000847708	240.743	0.000573773	286.714	0.000683645
287.292	0.000290065	0.000847708	240.719	0.00057359	286.709	0.000683645
287.288	0.000290065	0.000847708	240.681	0.000573604	286.709	0.000683645
287.288	0.000290065	0.000847708	240.645	0.00057356	286.693	0.000683645
287.272	0.000290065	0.000847708	240.613	0.000573516	286.689	0.000683645
287.267	0.000290065	0.000847708	240.574	0.000573516	286.689	0.000683645
287.267	0.000290065	0.000847708	240.541	0.000573469	286.673	0.000683645
287.247	0.000290065	0.000847708	240.518	0.000573373	286.668	0.000683645
287.247	0.000290065	0.000847708	240.494	0.000573414	286.668	0.000683645
287.247	0.000290065	0.000847708	240.455	0.000573363	286.647	0.000683645
287.226	0.000290065	0.000847708	240.421	0.000573366	286.647	0.000683645
287.226	0.000290065	0.000847708	240.386	0.00057337	286.63	0.000683645
287.209	0.000290065	0.000847708	240.35	0.000573363	286.626	0.000683645
287.205	0.000290065	0.000847708	240.326	0.000573304	286.626	0.000683645
287.205	0.000290065	0.000847708	240.291	0.000573231	286.608	0.000683645
287.188	0.000290065	0.000847708	240.269	0.000573242	286.603	0.000683645
287.184	0.000290065	0.000847708	240.229	0.000573161	286.603	0.000683645
287.184	0.000290065	0.000847708	240.195	0.000573157	286.587	0.000683645
287.167	0.000290065	0.000847708	240.158	0.000573157	286.583	0.000683645
287.162	0.000290065	0.000847708	240.134	0.000573062	286.583	0.000683645
287.162	0.000290065	0.000847708	240.097	0.00057307	286.568	0.000683645
287.142	0.000290065	0.000847708	240.061	0.000572945	286.562	0.000683645
287.142	0.000290065	0.000847708	240.024	0.000572989	286.562	0.000682849
287.124	0.000290065	0.000847708	239.989	0.000572952	286.542	0.000682849
287.121	0.000290065	0.000847708	239.96	0.000572912	286.542	0.000682849
287.121	0.000290065	0.000847708	239.923	0.000572795	286.525	0.000682849
287.104	0.000290065	0.000847708	239.889	0.000572773	286.52	0.000682849
287.1	0.000290065	0.000847708	239.851	0.000572744	286.52	0.000682849
287.1	0.000290065	0.000847708	239.816	0.000572791	286.504	0.000682849
287.084	0.000290065	0.000847708	239.789	0.000572645	286.499	0.000682849
287.08	0.000290065	0.000847708	239.75	0.000572663	286.499	0.000682849
287.08	0.000290065	0.000847708	239.714	0.000572571	286.483	0.000682849
287.063	0.000290065	0.000847708	239.679	0.000572696	286.478	0.000682849
287.058	0.000290065	0.000847708	239.653	0.000572714	286.478	0.000682849
287.058	0.000290065	0.000847708	239.616	0.000572465	286.462	0.000682849
287.038	0.000290065	0.000847708	239.58	0.000572553	286.458	0.000682849
287.038	0.000290065	0.000847708	239.557	0.000572502	286.458	0.000682849
287.021	0.000290065	0.000847708	239.52	0.00057237	286.441	0.000682849
287.018	0.000290065	0.000847708	239.486	0.000572348	286.436	0.000682849
287.018	0.000290065	0.000846588	239.448	0.000572322	286.421	0.000682849
287	0.000290065	0.000846588	239.412	0.00057233	286.417	0.000682849
286.996	0.000290065	0.000846588	239.383	0.000572311	286.417	0.000682849
286.996	0.000290065	0.000846588	239.343	0.000572304	286.401	0.000682849
286.978	0.000290065	0.000846588	239.32	0.000572267	286.396	0.000682849
286.975	0.000290065	0.000846588	239.283	0.000572264	286.396	0.000682849
286.975	0.000290065	0.000846588	239.247	0.000572198	286.381	0.000682849
286.957	0.000290065	0.000846588	239.214	0.000572205	286.376	0.000682849
286.954	0.000290065	0.000846588	239.177	0.000572099	286.376	0.000682849
286.954	0.000290065	0.000846588	239.151	0.000572183	286.358	0.000682849
286.932	0.000290065	0.000846588	239.115	0.000572062	286.354	0.000682849
286.932	0.000290065	0.000846588	239.081	0.000572033	286.354	0.000682849
286.915	0.000290065	0.000846588	239.059	0.000571996	286.333	0.000682849
286.912	0.000290065	0.000846588	239.021	0.000571993	286.333	0.000682849
286.912	0.000290065	0.000846588	238.986	0.000571916	286.315	0.000682849
286.894	0.000290065	0.000846588	238.949	0.000571908	286.312	0.000682849
286.891	0.000290065	0.000846588	238.925	0.00057193	286.312	0.000682849
286.891	0.000290065	0.000846588	238.887	0.000571864	286.295	0.000682053
286.873	0.000290065	0.000846588	238.859	0.000571901	286.291	0.000682053
286.869	0.000290065	0.000846588	238.815	0.000571732	286.291	0.000682053
286.869	0.000290065	0.000846588	238.78	0.000571802	286.274	0.000682053
286.846	0.000290065	0.000846588	238.757	0.000571703	286.269	0.000682053
286.846	0.000290065	0.000846588	238.719	0.000571736	286.269	0.000682053
286.846	0.000290065	0.000846588	238.684	0.000571637	286.253	0.000682053
286.827	0.000290065	0.000846588	238.648	0.000571494	286.248	0.000682053
286.827	0.000290065	0.000846588	238.614	0.000571494	286.248	0.000682053
286.811	0.000290065	0.000846588	238.59	0.000571549	286.227	0.000682053
286.808	0.000290065	0.000845473	238.555	0.000571494	286.227	0.000682053
286.808	0.000290065	0.000845473	238.517	0.000571513	286.212	0.000682053
286.791	0.000290065	0.000845473	238.483	0.000571436	286.207	0.000682053
286.787	0.000290065	0.000845473	238.458	0.000571509	286.207	0.000682053
286.787	0.000290065	0.000845473	238.419	0.000571403	286.19	0.000682053
286.77	0.000290065	0.000845473	238.383	0.000571384	286.186	0.000682053
286.766	0.000290065	0.000845473	238.346	0.000571359	286.186	0.000682053
286.766	0.000290065	0.000845473	238.311	0.000571227	286.169	0.000682053
286.745	0.000290065	0.000845473	238.281	0.000571253	286.164	0.000682053
286.745	0.000290065	0.000845473	238.258	0.000571245	286.164	0.000682053
286.745	0.000290065	0.000845473	238.222	0.000571253	286.147	0.000682053
286.723	0.000290065	0.000845473	238.188	0.000571132	286.142	0.000682053
286.723	0.000290065	0.000845473	238.154	0.000571165	286.142	0.000682053
286.706	0.000290065	0.000845473	238.127	0.00057111	286.126	0.000682053
286.702	0.000290065	0.000845473	238.092	0.000570963	286.123	0.000682053
286.702	0.000289575	0.000845473	238.055	0.000571077	286.107	0.000682053
286.684	0.000289575	0.000845473	238.018	0.000571044	286.102	0.000682053
286.68	0.000289575	0.000845473	237.992	0.000570948	286.102	0.000682053
286.68	0.000289575	0.000845473	237.957	0.000570919	286.085	0.000682053
286.662	0.000289575	0.000845473	237.919	0.000570868	286.082	0.000682053
286.659	0.000289575	0.000845473	237.893	0.000570795	286.082	0.000682053
286.659	0.000289575	0.000845473	237.858	0.000570861	286.064	0.000682053
286.638	0.000290065	0.000845473	237.824	0.000570839	286.059	0.000682053
286.638	0.000290065	0.000845473	237.789	0.000570868	286.059	0.000682053
286.638	0.000290065	0.000845473	237.748	0.000570681	286.043	0.000681257
286.619	0.000289575	0.000845473	237.723	0.000570659	286.038	0.000681257
286.619	0.000289575	0.000845473	237.686	0.000570721	286.038	0.000681257
286.602	0.000289575	0.000845473	237.649	0.000570622	286.019	0.000681257
286.599	0.000289575	0.000845473	237.628	0.000570718	286.019	0.000682053
286.599	0.000289575	0.000845473	237.589	0.000570648	286.002	0.000682053
286.582	0.000289575	0.000845473	237.548	0.000570575	285.998	0.000681257
286.577	0.000289575	0.000845473	237.526	0.000570568	285.998	0.000681257
286.577	0.000289575	0.000845473	237.491	0.000570545	285.98	0.000681257
286.559	0.000289575	0.000845473	237.454	0.000570381	285.976	0.000681257
286.556	0.000289575	0.000845473	237.428	0.000570428	285.976	0.000681257
286.556	0.000289575	0.000845473	237.394	0.000570454	285.961	0.000681257
286.537	0.000289575	0.000845473	237.356	0.000570359	285.957	0.000681257
286.534	0.000289575	0.000845473	237.322	0.000570403	285.957	0.000681257
286.534	0.000289575	0.000845473	237.287	0.000570351	285.939	0.000681257
286.513	0.000289575	0.000845473	237.262	0.000570311	285.936	0.000681257
286.513	0.000289575	0.000845473	237.226	0.0005703	285.936	0.000681257
286.497	0.000289575	0.000845473	237.189	0.00057019	285.913	0.000681257
286.491	0.000289575	0.000845473	237.162	0.000570227	285.913	0.000681257
286.491	0.000289575	0.000845473	237.126	0.000570209	285.897	0.000681257
286.475	0.000289575	0.000845473	237.098	0.000570128	285.892	0.000681257
286.472	0.000289575	0.000845473	237.064	0.000570099	285.892	0.000681257
286.472	0.000289575	0.000845473	237.027	0.00057008	285.876	0.000681257
286.455	0.000289575	0.000845473	236.991	0.000570011	285.871	0.000681257
286.451	0.000289575	0.000845473	236.954	0.000570025	285.871	0.000681257
286.451	0.000289575	0.000845473	236.931	0.000570014	285.854	0.000681257
286.43	0.000289575	0.000845473	236.895	0.000569996	285.849	0.000681257
286.43	0.000289575	0.000845473	236.858	0.000569952	285.849	0.000681257
286.43	0.000289575	0.000845473	236.835	0.00057	285.834	0.000681257
286.409	0.000289575	0.000845473	236.798	0.000569978	285.83	0.000681257
286.409	0.000289575	0.000845473	236.761	0.000569846	285.83	0.000681257
286.391	0.000289575	0.000845473	236.726	0.000569769	285.809	0.000681257
286.387	0.000289575	0.000845473	236.689	0.000569769	285.809	0.000681257
286.387	0.000289575	0.000845473	236.666	0.00056974	285.793	0.000681257
286.371	0.000289575	0.000845473	236.637	0.000569718	285.788	0.000681257
286.366	0.000289575	0.000845473	236.597	0.00056967	285.788	0.000681257
286.366	0.000289575	0.000845473	236.56	0.00056974	285.772	0.000681257
286.35	0.000289575	0.000845473	236.523	0.000569615	285.766	0.000681257
286.347	0.000289088	0.000845473	236.499	0.000569641	285.766	0.000681257
286.347	0.000289088	0.000845473	236.462	0.000569472	285.751	0.000681257
286.33	0.000289088	0.000845473	236.428	0.000569593	285.746	0.000681257
286.325	0.000289088	0.000845473	236.388	0.000569454	285.746	0.000681257
286.325	0.000289575	0.000845473	236.355	0.000569556	285.731	0.000681257
286.304	0.000289575	0.000845473	236.318	0.000569516	285.726	0.000681257
286.304	0.000289575	0.000845473	236.295	0.000569491	285.726	0.000681257
286.289	0.000289575	0.000845473	236.259	0.000569392	285.71	0.000681257
286.285	0.000289088	0.000845473	236.219	0.000569366	285.705	0.000681257
286.285	0.000289088	0.000845473	236.193	0.000569384	285.688	0.000681257
286.267	0.000289575	0.000845473	236.156	0.000569278	285.683	0.000681257
286.262	0.000289575	0.000845473	236.123	0.000569227	285.683	0.000681257
286.262	0.000289575	0.000845473	236.087	0.000569219	285.667	0.000681257
286.245	0.000289575	0.000844354	236.058	0.000569293	285.662	0.000681257
286.242	0.000289575	0.000844354	236.023	0.00056923	285.662	0.000681257
286.242	0.000289575	0.000844354	235.985	0.000569084	285.646	0.000681257
286.223	0.000289575	0.000844354	235.949	0.000569153	285.641	0.000681257
286.219	0.000289088	0.000844354	235.926	0.000569139	285.641	0.000681257
286.219	0.000289088	0.000844354	235.889	0.000569095	285.624	0.000681257
286.199	0.000289088	0.000844354	235.853	0.000569022	285.62	0.000681257
286.199	0.000289088	0.000844354	235.817	0.000568985	285.62	0.000681257
286.182	0.000289088	0.000844354	235.794	0.000568923	285.6	0.000681257
286.177	0.000289088	0.000844354	235.76	0.000569091	285.6	0.000681257
286.177	0.000289088	0.000844354	235.719	0.000568937	285.583	0.000681257
286.162	0.000289088	0.000844354	235.695	0.000568981	285.579	0.000681257
286.158	0.000289088	0.000844354	235.659	0.000568824	285.579	0.000681257
286.158	0.000289088	0.000844354	235.624	0.00056886	285.562	0.000681257
286.14	0.000289088	0.000844354	235.588	0.000568835	285.558	0.000681257
286.137	0.000289088	0.000844354	235.551	0.000568838	285.558	0.000680462
286.137	0.000289088	0.000844354	235.527	0.000568747	285.541	0.000680462
286.12	0.000289088	0.000844354	235.487	0.00056874	285.537	0.000680462
286.116	0.000289088	0.000844354	235.452	0.000568641	285.537	0.000680462
286.116	0.000289088	0.000844354	235.428	0.000568688	285.518	0.000680462
286.094	0.000289088	0.000844354	235.391	0.000568652	285.514	0.000680462
286.094	0.000289088	0.000844354	235.357	0.000568626	285.499	0.000680462
286.077	0.000289088	0.000844354	235.331	0.000568589	285.494	0.000680462
286.075	0.000289088	0.000844354	235.293	0.000568527	285.494	0.000680462
286.075	0.000289088	0.000844354	235.257	0.000568586	285.476	0.000680462
286.056	0.000289088	0.000844354	235.233	0.000568483	285.471	0.000680462
286.052	0.000289088	0.000844354	235.196	0.000568443	285.471	0.000680462
286.052	0.000289088	0.000844354	235.16	0.000568454	285.456	0.000680462
286.034	0.000289088	0.000844354	235.124	0.000568542	285.451	0.000680462
286.03	0.000289088	0.000844354	235.099	0.000568406	285.451	0.000680462
286.03	0.000289088	0.000844354	235.065	0.000568461	285.436	0.000680462
286.01	0.000289088	0.000844354	235.029	0.000568381	285.431	0.000680462
286.01	0.000289088	0.000844354	234.992	0.00056826	285.431	0.000680462
285.994	0.000289088	0.000844354	234.968	0.0005683	285.415	0.000680462
285.99	0.000289088	0.000844354	234.929	0.000568285	285.41	0.000680462
285.99	0.000289088	0.000844354	234.894	0.000568282	285.41	0.000680462
285.973	0.000289088	0.000844354	234.868	0.000568318	285.39	0.000680462
285.97	0.000289088	0.000844354	234.84	0.000568208	285.39	0.000680462
285.97	0.000289088	0.000844354	234.801	0.000568197	285.373	0.000680462
285.952	0.000289088	0.000844354	234.765	0.000568095	285.368	0.000680462
285.948	0.000289088	0.000844354	234.728	0.00056804	285.368	0.000680462
285.948	0.000289088	0.000844354	234.693	0.00056808	285.352	0.000680462
285.931	0.000289088	0.000844354	234.656	0.000568113	285.347	0.000680462
285.928	0.000289088	0.000844354	234.62	0.000568047	285.347	0.000680462
285.928	0.000289088	0.000844354	234.584	0.000567992	285.33	0.000680462
285.906	0.000289088	0.000844354	234.561	0.000567915	285.327	0.000680462
285.906	0.000289088	0.000844354	234.526	0.000567967	285.327	0.000680462
285.888	0.000289088	0.000844354	234.488	0.000567879	285.305	0.000680462
285.885	0.000289088	0.000844354	234.454	0.000567875	285.305	0.000680462
285.885	0.000289088	0.000844354	234.419	0.00056789	285.305	0.000680462
285.868	0.000289088	0.000844354	234.388	0.000567882	285.284	0.000680462
285.864	0.000289088	0.000843239	234.36	0.000567805	285.284	0.000680462
285.864	0.000289088	0.000843239	234.324	0.000567853	285.268	0.000680462
285.847	0.000289088	0.000843239	234.288	0.000567776	285.264	0.000680462
285.843	0.000289088	0.000843239	234.262	0.000567703	285.264	0.000679666
285.843	0.000289088	0.000843239	234.227	0.000567666	285.248	0.000679666
285.826	0.000289088	0.000843239	234.192	0.000567637	285.244	0.000679666
285.823	0.000289088	0.000843239	234.157	0.000567637	285.244	0.000679666
285.823	0.000289088	0.000843239	234.119	0.000567641	285.227	0.000679666
285.803	0.000289088	0.000843239	234.096	0.00056756	285.223	0.000679666
285.803	0.000289088	0.000843239	234.061	0.000567512	285.223	0.000679666
285.803	0.000289088	0.000843239	234.024	0.000567479	285.208	0.000679666
285.78	0.000289088	0.000843239	233.987	0.000567501	285.203	0.000679666
285.78	0.000289088	0.000843239	233.96	0.000567531	285.185	0.000679666
285.763	0.000289088	0.000843239	233.922	0.000567472	285.181	0.000679666
285.757	0.000289088	0.000843239	233.887	0.000567468	285.181	0.000679666
285.757	0.000289088	0.000843239	233.865	0.000567318	285.164	0.000679666
285.742	0.000289088	0.000843239	233.823	0.000567465	285.16	0.000679666
285.739	0.000289088	0.000843239	233.788	0.000567336	285.16	0.000679666
285.739	0.000289088	0.000843239	233.753	0.000567282	285.143	0.000679666
285.721	0.000289088	0.000843239	233.728	0.000567322	285.138	0.000679666
285.717	0.000289088	0.000843239	233.692	0.00056726	285.138	0.000679666
285.717	0.000289088	0.000843239	233.657	0.000567238	285.123	0.000679666
285.696	0.000289088	0.000843239	233.632	0.000567289	285.118	0.000679666
285.696	0.000289088	0.000843239	233.597	0.000567252	285.118	0.000679666
[truncated: 38,007 more rows]

## Sheet: Fig.1c
B/T	rho_yx(Ohm-cm) for 2K	B/T	rho_yx(Ohm-cm) for 2K	B/T	rho_yx(Ohm-cm) for 14K	B/T	rho_yx(Ohm-cm) for 14K	B/T	rho_yx(Ohm-cm) for 18K	B/T	rho_yx(Ohm-cm) for 18K	B/T	rho_yx(Ohm-cm) for 30K	B/T	rho_yx(Ohm-cm) for 30K	B/T	rho_yx(Ohm-cm) for 50K	B/T	rho_yx(Ohm-cm) for 50K	B/T	rho_yx(Ohm-cm) for 75K	B/T	rho_yx(Ohm-cm) for 75K	B/T	rho_yx(Ohm-cm) for 100K	B/T	rho_yx(Ohm-cm) for 100K	B/T	rho_yx(Ohm-cm) for 300K	B/T	rho_yx(Ohm-cm) for 300K
0	0	0	0	0	0	0	0	0	0	0	0	0	0	0	0	0	0	0	0	0	0	0	0	8.67362e-19	0	8.67362e-19	0	0	0	0	0
-0.0036	-0.00556	0.0036	0.00556	-0.0036	-0.007	0.0036	0.007	-0.0036	-0.00652	0.0036	0.00652	-0.0036	-0.00274	0.0036	0.00274	-0.0036	-0.000301675	0.0036	0.000301675	-0.0036	-6.55332e-05	0.0036	6.55332e-05	-0.0036	-4.027e-05	0.0036	4.027e-05	-0.0036	-6.68592e-07	0.0036	6.68592e-07
-0.0072	-0.01108	0.0072	0.01108	-0.0072	-0.01291	0.0072	0.01291	-0.0072	-0.01178	0.0072	0.01178	-0.0072	-0.00478	0.0072	0.00478	-0.0072	-0.000594449	0.0072	0.000594449	-0.0072	-0.000134554	0.0072	0.000134554	-0.0072	-8.17655e-05	0.0072	8.17655e-05	-0.0072	-1.37763e-06	0.0072	1.37763e-06
-0.0108	-0.01604	0.0108	0.01604	-0.0108	-0.018	0.0108	0.018	-0.0108	-0.01621	0.0108	0.01621	-0.0108	-0.00708	0.0108	0.00708	-0.0108	-0.000883851	0.0108	0.000883851	-0.0108	-0.00021889	0.0108	0.00021889	-0.0108	-0.00012491	0.0108	0.00012491	-0.0108	-2.04071e-06	0.0108	2.04071e-06
-0.0144	-0.02005	0.0144	0.02005	-0.0144	-0.02257	0.0144	0.02257	-0.0144	-0.02063	0.0144	0.02063	-0.0144	-0.00933	0.0144	0.00933	-0.0144	-0.00117	0.0144	0.00117	-0.0144	-0.000303485	0.0144	0.000303485	-0.0144	-0.000168206	0.0144	0.000168206	-0.0144	-2.59971e-06	0.0144	2.59971e-06
-0.018	-0.02307	0.018	0.02307	-0.018	-0.02633	0.018	0.02633	-0.018	-0.02415	0.018	0.02415	-0.018	-0.0114	0.018	0.0114	-0.018	-0.00146	0.018	0.00146	-0.018	-0.000389891	0.018	0.000389891	-0.018	-0.00021152	0.018	0.00021152	-0.018	-3.09427e-06	0.018	3.09427e-06
-0.0216	-0.02519	0.0216	0.02519	-0.0216	-0.02871	0.0216	0.02871	-0.0216	-0.02735	0.0216	0.02735	-0.0216	-0.0134	0.0216	0.0134	-0.0216	-0.00178	0.0216	0.00178	-0.0216	-0.000476566	0.0216	0.000476566	-0.0216	-0.000254853	0.0216	0.000254853	-0.0216	-3.69885e-06	0.0216	3.69885e-06
-0.0252	-0.02669	0.0252	0.02669	-0.0252	-0.03076	0.0252	0.03076	-0.0252	-0.03037	0.0252	0.03037	-0.0252	-0.01547	0.0252	0.01547	-0.0252	-0.00211	0.0252	0.00211	-0.0252	-0.00056456	0.0252	0.00056456	-0.0252	-0.000299543	0.0252	0.000299543	-0.0252	-4.4572e-06	0.0252	4.4572e-06
-0.0288	-0.02781	0.0288	0.02781	-0.0288	-0.03233	0.0288	0.03233	-0.0288	-0.03206	0.0288	0.03206	-0.0288	-0.01747	0.0288	0.01747	-0.0288	-0.00244	0.0288	0.00244	-0.0288	-0.000657558	0.0288	0.000657558	-0.0288	-0.000343998	0.0288	0.000343998	-0.0288	-5.1459e-06	0.0288	5.1459e-06
-0.0324	-0.02867	0.0324	0.02867	-0.0324	-0.03339	0.0324	0.03339	-0.0324	-0.03369	0.0324	0.03369	-0.0324	-0.01938	0.0324	0.01938	-0.0324	-0.00281	0.0324	0.00281	-0.0324	-0.000751428	0.0324	0.000751428	-0.0324	-0.000387326	0.0324	0.000387326	-0.0324	-5.76552e-06	0.0324	5.76552e-06
-0.036	-0.02933	0.036	0.02933	-0.036	-0.03423	0.036	0.03423	-0.036	-0.03507	0.036	0.03507	-0.036	-0.02132	0.036	0.02132	-0.036	-0.0032	0.036	0.0032	-0.036	-0.000851661	0.036	0.000851661	-0.036	-0.000428892	0.036	0.000428892	-0.036	-6.18837e-06	0.036	6.18837e-06
-0.0396	-0.02984	0.0396	0.02984	-0.0396	-0.03487	0.0396	0.03487	-0.0396	-0.03592	0.0396	0.03592	-0.0396	-0.02307	0.0396	0.02307	-0.0396	-0.0036	0.0396	0.0036	-0.0396	-0.000963892	0.0396	0.000963892	-0.0396	-0.000470398	0.0396	0.000470398	-0.0396	-6.57183e-06	0.0396	6.57183e-06
-0.0432	-0.03023	0.0432	0.03023	-0.0432	-0.03539	0.0432	0.03539	-0.0432	-0.03678	0.0432	0.03678	-0.0432	-0.0248	0.0432	0.0248	-0.0432	-0.00399	0.0432	0.00399	-0.0432	-0.00108	0.0432	0.00108	-0.0432	-0.000512615	0.0432	0.000512615	-0.0432	-6.95028e-06	0.0432	6.95028e-06
-0.0468	-0.03053	0.0468	0.03053	-0.0468	-0.03579	0.0468	0.03579	-0.0468	-0.03743	0.0468	0.03743	-0.0468	-0.02643	0.0468	0.02643	-0.0468	-0.00438	0.0468	0.00438	-0.0468	-0.00119	0.0468	0.00119	-0.0468	-0.000557655	0.0468	0.000557655	-0.0468	-7.33489e-06	0.0468	7.33489e-06
-0.0504	-0.03075	0.0504	0.03075	-0.0504	-0.03612	0.0504	0.03612	-0.0504	-0.03792	0.0504	0.03792	-0.0504	-0.0279	0.0504	0.0279	-0.0504	-0.00477	0.0504	0.00477	-0.0504	-0.00132	0.0504	0.00132	-0.0504	-0.000602721	0.0504	0.000602721	-0.0504	-7.96004e-06	0.0504	7.96004e-06
-0.054	-0.03094	0.054	0.03094	-0.054	-0.03639	0.054	0.03639	-0.054	-0.0384	0.054	0.0384	-0.054	-0.02935	0.054	0.02935	-0.054	-0.00529	0.054	0.00529	-0.054	-0.00145	0.054	0.00145	-0.054	-0.000646295	0.054	0.000646295	-0.054	-8.66306e-06	0.054	8.66306e-06
-0.0576	-0.03103	0.0576	0.03103	-0.0576	-0.0366	0.0576	0.0366	-0.0576	-0.03873	0.0576	0.03873	-0.0576	-0.0306	0.0576	0.0306	-0.0576	-0.00581	0.0576	0.00581	-0.0576	-0.00157	0.0576	0.00157	-0.0576	-0.000687825	0.0576	0.000687825	-0.0576	-9.4408e-06	0.0576	9.4408e-06
-0.0612	-0.03111	0.0612	0.03111	-0.0612	-0.03678	0.0612	0.03678	-0.0612	-0.03899	0.0612	0.03899	-0.0612	-0.0316	0.0612	0.0316	-0.0612	-0.00632	0.0612	0.00632	-0.0612	-0.00169	0.0612	0.00169	-0.0612	-0.000729372	0.0612	0.000729372	-0.0612	-9.81359e-06	0.0612	9.81359e-06
-0.0648	-0.03116	0.0648	0.03116	-0.0648	-0.03693	0.0648	0.03693	-0.0648	-0.03924	0.0648	0.03924	-0.0648	-0.03257	0.0648	0.03257	-0.0648	-0.00683	0.0648	0.00683	-0.0648	-0.00181	0.0648	0.00181	-0.0648	-0.000772086	0.0648	0.000772086	-0.0648	-1.01627e-05	0.0648	1.01627e-05
-0.0684	-0.0312	0.0684	0.0312	-0.0684	-0.03704	0.0684	0.03704	-0.0684	-0.03945	0.0684	0.03945	-0.0684	-0.03348	0.0684	0.03348	-0.0684	-0.00734	0.0684	0.00734	-0.0684	-0.00194	0.0684	0.00194	-0.0684	-0.000815426	0.0684	0.000815426	-0.0684	-1.05659e-05	0.0684	1.05659e-05
-0.072	-0.0312	0.072	0.0312	-0.072	-0.03714	0.072	0.03714	-0.072	-0.03966	0.072	0.03966	-0.072	-0.03447	0.072	0.03447	-0.072	-0.00786	0.072	0.00786	-0.072	-0.00209	0.072	0.00209	-0.072	-0.000858756	0.072	0.000858756	-0.072	-1.10474e-05	0.072	1.10474e-05
-0.0756	-0.0312	0.0756	0.0312	-0.0756	-0.0372	0.0756	0.0372	-0.0756	-0.03985	0.0756	0.03985	-0.0756	-0.03542	0.0756	0.03542	-0.0756	-0.0084	0.0756	0.0084	-0.0756	-0.00224	0.0756	0.00224	-0.0756	-0.000903648	0.0756	0.000903648	-0.0756	-1.1626e-05	0.0756	1.1626e-05
-0.0792	-0.03117	0.0792	0.03117	-0.0792	-0.03725	0.0792	0.03725	-0.0792	-0.03993	0.0792	0.03993	-0.0792	-0.03619	0.0792	0.03619	-0.0792	-0.00893	0.0792	0.00893	-0.0792	-0.00239	0.0792	0.00239	-0.0792	-0.000949661	0.0792	0.000949661	-0.0792	-1.22805e-05	0.0792	1.22805e-05
-0.0828	-0.03113	0.0828	0.03113	-0.0828	-0.03729	0.0828	0.03729	-0.0828	-0.04001	0.0828	0.04001	-0.0828	-0.03691	0.0828	0.03691	-0.0828	-0.00947	0.0828	0.00947	-0.0828	-0.00254	0.0828	0.00254	-0.0828	-0.000996333	0.0828	0.000996333	-0.0828	-1.30051e-05	0.0828	1.30051e-05
-0.0864	-0.03107	0.0864	0.03107	-0.0864	-0.03728	0.0864	0.03728	-0.0864	-0.04008	0.0864	0.04008	-0.0864	-0.03758	0.0864	0.03758	-0.0864	-0.01002	0.0864	0.01002	-0.0864	-0.00269	0.0864	0.00269	-0.0864	-0.00104	0.0864	0.00104	-0.0864	-1.35582e-05	0.0864	1.35582e-05
-0.09	-0.03101	0.09	0.03101	-0.09	-0.03728	0.09	0.03728	-0.09	-0.04014	0.09	0.04014	-0.09	-0.03815	0.09	0.03815	-0.09	-0.01056	0.09	0.01056	-0.09	-0.00283	0.09	0.00283	-0.09	-0.00109	0.09	0.00109	-0.09	-1.40206e-05	0.09	1.40206e-05
-0.0936	-0.03093	0.0936	0.03093	-0.0936	-0.03726	0.0936	0.03726	-0.0936	-0.0402	0.0936	0.0402	-0.0936	-0.03871	0.0936	0.03871	-0.0936	-0.01111	0.0936	0.01111	-0.0936	-0.00297	0.0936	0.00297	-0.0936	-0.00113	0.0936	0.00113	-0.0936	-1.45174e-05	0.0936	1.45174e-05
-0.0972	-0.03084	0.0972	0.03084	-0.0972	-0.03722	0.0972	0.03722	-0.0972	-0.04023	0.0972	0.04023	-0.0972	-0.03922	0.0972	0.03922	-0.0972	-0.01167	0.0972	0.01167	-0.0972	-0.0031	0.0972	0.0031	-0.0972	-0.00118	0.0972	0.00118	-0.0972	-1.51326e-05	0.0972	1.51326e-05
-0.1008	-0.03074	0.1008	0.03074	-0.1008	-0.0372	0.1008	0.0372	-0.1008	-0.04024	0.1008	0.04024	-0.1008	-0.03967	0.1008	0.03967	-0.1008	-0.01222	0.1008	0.01222	-0.1008	-0.00325	0.1008	0.00325	-0.1008	-0.00122	0.1008	0.00122	-0.1008	-1.56953e-05	0.1008	1.56953e-05
-0.1044	-0.03064	0.1044	0.03064	-0.1044	-0.03716	0.1044	0.03716	-0.1044	-0.04024	0.1044	0.04024	-0.1044	-0.04011	0.1044	0.04011	-0.1044	-0.01278	0.1044	0.01278	-0.1044	-0.0034	0.1044	0.0034	-0.1044	-0.00127	0.1044	0.00127	-0.1044	-1.61846e-05	0.1044	1.61846e-05
-0.108	-0.03054	0.108	0.03054	-0.108	-0.03711	0.108	0.03711	-0.108	-0.04023	0.108	0.04023	-0.108	-0.0405	0.108	0.0405	-0.108	-0.01334	0.108	0.01334	-0.108	-0.00356	0.108	0.00356	-0.108	-0.00131	0.108	0.00131	-0.108	-1.65243e-05	0.108	1.65243e-05
-0.1116	-0.03043	0.1116	0.03043	-0.1116	-0.03706	0.1116	0.03706	-0.1116	-0.04021	0.1116	0.04021	-0.1116	-0.04086	0.1116	0.04086	-0.1116	-0.01389	0.1116	0.01389	-0.1116	-0.00372	0.1116	0.00372	-0.1116	-0.00136	0.1116	0.00136	-0.1116	-1.70168e-05	0.1116	1.70168e-05
-0.1152	-0.03033	0.1152	0.03033	-0.1152	-0.037	0.1152	0.037	-0.1152	-0.04018	0.1152	0.04018	-0.1152	-0.0412	0.1152	0.0412	-0.1152	-0.01444	0.1152	0.01444	-0.1152	-0.00389	0.1152	0.00389	-0.1152	-0.0014	0.1152	0.0014	-0.1152	-1.76802e-05	0.1152	1.76802e-05
-0.1188	-0.03022	0.1188	0.03022	-0.1188	-0.03693	0.1188	0.03693	-0.1188	-0.04015	0.1188	0.04015	-0.1188	-0.0415	0.1188	0.0415	-0.1188	-0.015	0.1188	0.015	-0.1188	-0.00406	0.1188	0.00406	-0.1188	-0.00145	0.1188	0.00145	-0.1188	-1.83327e-05	0.1188	1.83327e-05
-0.1224	-0.03011	0.1224	0.03011	-0.1224	-0.03687	0.1224	0.03687	-0.1224	-0.04012	0.1224	0.04012	-0.1224	-0.04178	0.1224	0.04178	-0.1224	-0.01554	0.1224	0.01554	-0.1224	-0.00423	0.1224	0.00423	-0.1224	-0.0015	0.1224	0.0015	-0.1224	-1.88965e-05	0.1224	1.88965e-05
-0.126	-0.03002	0.126	0.03002	-0.126	-0.03679	0.126	0.03679	-0.126	-0.04008	0.126	0.04008	-0.126	-0.04204	0.126	0.04204	-0.126	-0.01609	0.126	0.01609	-0.126	-0.00441	0.126	0.00441	-0.126	-0.00154	0.126	0.00154	-0.126	-1.93785e-05	0.126	1.93785e-05
-0.1296	-0.02992	0.1296	0.02992	-0.1296	-0.03672	0.1296	0.03672	-0.1296	-0.04003	0.1296	0.04003	-0.1296	-0.04227	0.1296	0.04227	-0.1296	-0.01663	0.1296	0.01663	-0.1296	-0.00457	0.1296	0.00457	-0.1296	-0.00159	0.1296	0.00159	-0.1296	-2.00322e-05	0.1296	2.00322e-05
-0.1332	-0.02982	0.1332	0.02982	-0.1332	-0.03665	0.1332	0.03665	-0.1332	-0.03999	0.1332	0.03999	-0.1332	-0.04249	0.1332	0.04249	-0.1332	-0.01717	0.1332	0.01717	-0.1332	-0.00473	0.1332	0.00473	-0.1332	-0.00164	0.1332	0.00164	-0.1332	-2.07089e-05	0.1332	2.07089e-05
-0.1368	-0.02973	0.1368	0.02973	-0.1368	-0.03657	0.1368	0.03657	-0.1368	-0.03994	0.1368	0.03994	-0.1368	-0.04269	0.1368	0.04269	-0.1368	-0.0177	0.1368	0.0177	-0.1368	-0.0049	0.1368	0.0049	-0.1368	-0.00168	0.1368	0.00168	-0.1368	-2.11734e-05	0.1368	2.11734e-05
-0.1404	-0.02964	0.1404	0.02964	-0.1404	-0.03649	0.1404	0.03649	-0.1404	-0.03988	0.1404	0.03988	-0.1404	-0.04287	0.1404	0.04287	-0.1404	-0.01823	0.1404	0.01823	-0.1404	-0.00509	0.1404	0.00509	-0.1404	-0.00173	0.1404	0.00173	-0.1404	-2.16537e-05	0.1404	2.16537e-05
-0.144	-0.02955	0.144	0.02955	-0.144	-0.03642	0.144	0.03642	-0.144	-0.03983	0.144	0.03983	-0.144	-0.04304	0.144	0.04304	-0.144	-0.01875	0.144	0.01875	-0.144	-0.00528	0.144	0.00528	-0.144	-0.00178	0.144	0.00178	-0.144	-2.21939e-05	0.144	2.21939e-05
-0.1476	-0.02947	0.1476	0.02947	-0.1476	-0.03634	0.1476	0.03634	-0.1476	-0.03976	0.1476	0.03976	-0.1476	-0.04319	0.1476	0.04319	-0.1476	-0.01927	0.1476	0.01927	-0.1476	-0.00545	0.1476	0.00545	-0.1476	-0.00183	0.1476	0.00183	-0.1476	-2.29925e-05	0.1476	2.29925e-05
-0.1512	-0.02938	0.1512	0.02938	-0.1512	-0.03627	0.1512	0.03627	-0.1512	-0.03969	0.1512	0.03969	-0.1512	-0.04333	0.1512	0.04333	-0.1512	-0.01978	0.1512	0.01978	-0.1512	-0.00562	0.1512	0.00562	-0.1512	-0.00188	0.1512	0.00188	-0.1512	-2.3754e-05	0.1512	2.3754e-05
-0.1548	-0.0293	0.1548	0.0293	-0.1548	-0.03619	0.1548	0.03619	-0.1548	-0.03963	0.1548	0.03963	-0.1548	-0.04346	0.1548	0.04346	-0.1548	-0.02028	0.1548	0.02028	-0.1548	-0.00578	0.1548	0.00578	-0.1548	-0.00192	0.1548	0.00192	-0.1548	-2.44971e-05	0.1548	2.44971e-05
-0.1584	-0.02922	0.1584	0.02922	-0.1584	-0.03611	0.1584	0.03611	-0.1584	-0.03958	0.1584	0.03958	-0.1584	-0.04358	0.1584	0.04358	-0.1584	-0.02078	0.1584	0.02078	-0.1584	-0.00594	0.1584	0.00594	-0.1584	-0.00197	0.1584	0.00197	-0.1584	-2.5091e-05	0.1584	2.5091e-05
-0.162	-0.02914	0.162	0.02914	-0.162	-0.03604	0.162	0.03604	-0.162	-0.03953	0.162	0.03953	-0.162	-0.04368	0.162	0.04368	-0.162	-0.02128	0.162	0.02128	-0.162	-0.0061	0.162	0.0061	-0.162	-0.00201	0.162	0.00201	-0.162	-2.55967e-05	0.162	2.55967e-05
-0.1656	-0.02907	0.1656	0.02907	-0.1656	-0.03596	0.1656	0.03596	-0.1656	-0.03947	0.1656	0.03947	-0.1656	-0.04378	0.1656	0.04378	-0.1656	-0.02177	0.1656	0.02177	-0.1656	-0.00627	0.1656	0.00627	-0.1656	-0.00206	0.1656	0.00206	-0.1656	-2.57089e-05	0.1656	2.57089e-05
-0.1692	-0.02899	0.1692	0.02899	-0.1692	-0.03589	0.1692	0.03589	-0.1692	-0.0394	0.1692	0.0394	-0.1692	-0.04386	0.1692	0.04386	-0.1692	-0.02226	0.1692	0.02226	-0.1692	-0.00647	0.1692	0.00647	-0.1692	-0.00211	0.1692	0.00211	-0.1692	-2.58997e-05	0.1692	2.58997e-05
-0.1728	-0.02891	0.1728	0.02891	-0.1728	-0.03581	0.1728	0.03581	-0.1728	-0.03934	0.1728	0.03934	-0.1728	-0.04395	0.1728	0.04395	-0.1728	-0.02272	0.1728	0.02272	-0.1728	-0.00667	0.1728	0.00667	-0.1728	-0.00216	0.1728	0.00216	-0.1728	-2.61922e-05	0.1728	2.61922e-05
-0.1764	-0.02884	0.1764	0.02884	-0.1764	-0.03573	0.1764	0.03573	-0.1764	-0.03928	0.1764	0.03928	-0.1764	-0.04402	0.1764	0.04402	-0.1764	-0.02317	0.1764	0.02317	-0.1764	-0.00687	0.1764	0.00687	-0.1764	-0.0022	0.1764	0.0022	-0.1764	-2.57443e-05	0.1764	2.57443e-05
-0.18	-0.02877	0.18	0.02877	-0.18	-0.03566	0.18	0.03566	-0.18	-0.03922	0.18	0.03922	-0.18	-0.04408	0.18	0.04408	-0.18	-0.02362	0.18	0.02362	-0.18	-0.00705	0.18	0.00705	-0.18	-0.00225	0.18	0.00225	-0.18	-2.50759e-05	0.18	2.50759e-05
-0.1836	-0.0287	0.1836	0.0287	-0.1836	-0.03559	0.1836	0.03559	-0.1836	-0.03916	0.1836	0.03916	-0.1836	-0.04415	0.1836	0.04415	-0.1836	-0.02406	0.1836	0.02406	-0.1836	-0.00723	0.1836	0.00723	-0.1836	-0.00229	0.1836	0.00229	-0.1836	-2.46152e-05	0.1836	2.46152e-05
-0.1872	-0.02864	0.1872	0.02864	-0.1872	-0.03552	0.1872	0.03552	-0.1872	-0.03909	0.1872	0.03909	-0.1872	-0.0442	0.1872	0.0442	-0.1872	-0.0245	0.1872	0.0245	-0.1872	-0.00741	0.1872	0.00741	-0.1872	-0.00233	0.1872	0.00233	-0.1872	-2.6753e-05	0.1872	2.6753e-05
-0.1908	-0.02857	0.1908	0.02857	-0.1908	-0.03545	0.1908	0.03545	-0.1908	-0.03903	0.1908	0.03903	-0.1908	-0.04425	0.1908	0.04425	-0.1908	-0.02493	0.1908	0.02493	-0.1908	-0.00758	0.1908	0.00758	-0.1908	-0.00238	0.1908	0.00238	-0.1908	-2.89527e-05	0.1908	2.89527e-05
-0.1944	-0.02851	0.1944	0.02851	-0.1944	-0.03538	0.1944	0.03538	-0.1944	-0.03896	0.1944	0.03896	-0.1944	-0.04429	0.1944	0.04429	-0.1944	-0.02534	0.1944	0.02534	-0.1944	-0.00776	0.1944	0.00776	-0.1944	-0.00244	0.1944	0.00244	-0.1944	-3.04923e-05	0.1944	3.04923e-05
-0.198	-0.02845	0.198	0.02845	-0.198	-0.03531	0.198	0.03531	-0.198	-0.0389	0.198	0.0389	-0.198	-0.04433	0.198	0.04433	-0.198	-0.02575	0.198	0.02575	-0.198	-0.00795	0.198	0.00795	-0.198	-0.00249	0.198	0.00249	-0.198	-3.11198e-05	0.198	3.11198e-05
-0.2016	-0.02839	0.2016	0.02839	-0.2016	-0.03524	0.2016	0.03524	-0.2016	-0.03884	0.2016	0.03884	-0.2016	-0.04436	0.2016	0.04436	-0.2016	-0.02616	0.2016	0.02616	-0.2016	-0.00816	0.2016	0.00816	-0.2016	-0.00254	0.2016	0.00254	-0.2016	-3.16368e-05	0.2016	3.16368e-05
-0.2052	-0.02834	0.2052	0.02834	-0.2052	-0.03517	0.2052	0.03517	-0.2052	-0.03878	0.2052	0.03878	-0.2052	-0.04439	0.2052	0.04439	-0.2052	-0.02657	0.2052	0.02657	-0.2052	-0.00836	0.2052	0.00836	-0.2052	-0.00259	0.2052	0.00259	-0.2052	-3.21347e-05	0.2052	3.21347e-05
-0.2088	-0.02829	0.2088	0.02829	-0.2088	-0.03511	0.2088	0.03511	-0.2088	-0.03872	0.2088	0.03872	-0.2088	-0.04442	0.2088	0.04442	-0.2088	-0.02698	0.2088	0.02698	-0.2088	-0.00855	0.2088	0.00855	-0.2088	-0.00264	0.2088	0.00264	-0.2088	-3.2622e-05	0.2088	3.2622e-05
-0.2124	-0.02824	0.2124	0.02824	-0.2124	-0.03504	0.2124	0.03504	-0.2124	-0.03867	0.2124	0.03867	-0.2124	-0.04444	0.2124	0.04444	-0.2124	-0.02737	0.2124	0.02737	-0.2124	-0.00874	0.2124	0.00874	-0.2124	-0.00269	0.2124	0.00269	-0.2124	-3.31202e-05	0.2124	3.31202e-05
-0.216	-0.02819	0.216	0.02819	-0.216	-0.03498	0.216	0.03498	-0.216	-0.03861	0.216	0.03861	-0.216	-0.04447	0.216	0.04447	-0.216	-0.02774	0.216	0.02774	-0.216	-0.00893	0.216	0.00893	-0.216	-0.00274	0.216	0.00274	-0.216	-3.35295e-05	0.216	3.35295e-05
-0.2196	-0.02815	0.2196	0.02815	-0.2196	-0.03491	0.2196	0.03491	-0.2196	-0.03855	0.2196	0.03855	-0.2196	-0.04449	0.2196	0.04449	-0.2196	-0.02812	0.2196	0.02812	-0.2196	-0.0091	0.2196	0.0091	-0.2196	-0.00278	0.2196	0.00278	-0.2196	-3.40422e-05	0.2196	3.40422e-05
-0.2232	-0.02811	0.2232	0.02811	-0.2232	-0.03484	0.2232	0.03484	-0.2232	-0.03849	0.2232	0.03849	-0.2232	-0.0445	0.2232	0.0445	-0.2232	-0.02848	0.2232	0.02848	-0.2232	-0.00928	0.2232	0.00928	-0.2232	-0.00283	0.2232	0.00283	-0.2232	-3.45975e-05	0.2232	3.45975e-05
-0.2268	-0.02807	0.2268	0.02807	-0.2268	-0.03477	0.2268	0.03477	-0.2268	-0.03843	0.2268	0.03843	-0.2268	-0.04452	0.2268	0.04452	-0.2268	-0.02884	0.2268	0.02884	-0.2268	-0.00946	0.2268	0.00946	-0.2268	-0.00288	0.2268	0.00288	-0.2268	-3.52643e-05	0.2268	3.52643e-05
-0.2304	-0.02802	0.2304	0.02802	-0.2304	-0.03471	0.2304	0.03471	-0.2304	-0.03837	0.2304	0.03837	-0.2304	-0.04453	0.2304	0.04453	-0.2304	-0.0292	0.2304	0.0292	-0.2304	-0.00965	0.2304	0.00965	-0.2304	-0.00293	0.2304	0.00293	-0.2304	-3.59689e-05	0.2304	3.59689e-05
-0.234	-0.02799	0.234	0.02799	-0.234	-0.03464	0.234	0.03464	-0.234	-0.03831	0.234	0.03831	-0.234	-0.04453	0.234	0.04453	-0.234	-0.02954	0.234	0.02954	-0.234	-0.00984	0.234	0.00984	-0.234	-0.00297	0.234	0.00297	-0.234	-3.6691e-05	0.234	3.6691e-05
-0.2376	-0.02795	0.2376	0.02795	-0.2376	-0.03458	0.2376	0.03458	-0.2376	-0.03825	0.2376	0.03825	-0.2376	-0.04454	0.2376	0.04454	-0.2376	-0.02988	0.2376	0.02988	-0.2376	-0.01002	0.2376	0.01002	-0.2376	-0.00302	0.2376	0.00302	-0.2376	-3.74706e-05	0.2376	3.74706e-05
-0.2412	-0.02791	0.2412	0.02791	-0.2412	-0.03451	0.2412	0.03451	-0.2412	-0.03818	0.2412	0.03818	-0.2412	-0.04454	0.2412	0.04454	-0.2412	-0.03021	0.2412	0.03021	-0.2412	-0.01021	0.2412	0.01021	-0.2412	-0.00307	0.2412	0.00307	-0.2412	-3.82445e-05	0.2412	3.82445e-05
-0.2448	-0.02787	0.2448	0.02787	-0.2448	-0.03444	0.2448	0.03444	-0.2448	-0.03812	0.2448	0.03812	-0.2448	-0.04454	0.2448	0.04454	-0.2448	-0.03053	0.2448	0.03053	-0.2448	-0.01039	0.2448	0.01039	-0.2448	-0.00312	0.2448	0.00312	-0.2448	-3.88386e-05	0.2448	3.88386e-05
-0.2484	-0.02783	0.2484	0.02783	-0.2484	-0.03437	0.2484	0.03437	-0.2484	-0.03806	0.2484	0.03806	-0.2484	-0.04454	0.2484	0.04454	-0.2484	-0.03085	0.2484	0.03085	-0.2484	-0.01059	0.2484	0.01059	-0.2484	-0.00317	0.2484	0.00317	-0.2484	-3.91812e-05	0.2484	3.91812e-05
-0.252	-0.0278	0.252	0.0278	-0.252	-0.0343	0.252	0.0343	-0.252	-0.03799	0.252	0.03799	-0.252	-0.04453	0.252	0.04453	-0.252	-0.03117	0.252	0.03117	-0.252	-0.01079	0.252	0.01079	-0.252	-0.00322	0.252	0.00322	-0.252	-3.94246e-05	0.252	3.94246e-05
-0.2556	-0.02776	0.2556	0.02776	-0.2556	-0.03423	0.2556	0.03423	-0.2556	-0.03792	0.2556	0.03792	-0.2556	-0.04453	0.2556	0.04453	-0.2556	-0.03148	0.2556	0.03148	-0.2556	-0.01099	0.2556	0.01099	-0.2556	-0.00327	0.2556	0.00327	-0.2556	-3.97485e-05	0.2556	3.97485e-05
-0.2592	-0.02772	0.2592	0.02772	-0.2592	-0.03416	0.2592	0.03416	-0.2592	-0.03786	0.2592	0.03786	-0.2592	-0.04452	0.2592	0.04452	-0.2592	-0.03179	0.2592	0.03179	-0.2592	-0.01118	0.2592	0.01118	-0.2592	-0.00332	0.2592	0.00332	-0.2592	-4.03089e-05	0.2592	4.03089e-05
-0.2628	-0.02769	0.2628	0.02769	-0.2628	-0.03409	0.2628	0.03409	-0.2628	-0.03779	0.2628	0.03779	-0.2628	-0.04451	0.2628	0.04451	-0.2628	-0.03207	0.2628	0.03207	-0.2628	-0.01137	0.2628	0.01137	-0.2628	-0.00337	0.2628	0.00337	-0.2628	-4.10389e-05	0.2628	4.10389e-05
-0.2664	-0.02765	0.2664	0.02765	-0.2664	-0.03401	0.2664	0.03401	-0.2664	-0.03773	0.2664	0.03773	-0.2664	-0.04449	0.2664	0.04449	-0.2664	-0.03235	0.2664	0.03235	-0.2664	-0.01157	0.2664	0.01157	-0.2664	-0.00342	0.2664	0.00342	-0.2664	-4.17929e-05	0.2664	4.17929e-05
-0.27	-0.02761	0.27	0.02761	-0.27	-0.03394	0.27	0.03394	-0.27	-0.03766	0.27	0.03766	-0.27	-0.04447	0.27	0.04447	-0.27	-0.03263	0.27	0.03263	-0.27	-0.01177	0.27	0.01177	-0.27	-0.00347	0.27	0.00347	-0.27	-4.22989e-05	0.27	4.22989e-05
-0.2736	-0.02758	0.2736	0.02758	-0.2736	-0.03386	0.2736	0.03386	-0.2736	-0.03759	0.2736	0.03759	-0.2736	-0.04446	0.2736	0.04446	-0.2736	-0.0329	0.2736	0.0329	-0.2736	-0.01196	0.2736	0.01196	-0.2736	-0.00352	0.2736	0.00352	-0.2736	-4.28158e-05	0.2736	4.28158e-05
-0.2772	-0.02755	0.2772	0.02755	-0.2772	-0.03379	0.2772	0.03379	-0.2772	-0.03752	0.2772	0.03752	-0.2772	-0.04444	0.2772	0.04444	-0.2772	-0.03317	0.2772	0.03317	-0.2772	-0.01214	0.2772	0.01214	-0.2772	-0.00357	0.2772	0.00357	-0.2772	-4.34943e-05	0.2772	4.34943e-05
-0.2808	-0.02751	0.2808	0.02751	-0.2808	-0.03371	0.2808	0.03371	-0.2808	-0.03744	0.2808	0.03744	-0.2808	-0.04441	0.2808	0.04441	-0.2808	-0.03344	0.2808	0.03344	-0.2808	-0.01232	0.2808	0.01232	-0.2808	-0.00362	0.2808	0.00362	-0.2808	-4.41328e-05	0.2808	4.41328e-05
-0.2844	-0.02748	0.2844	0.02748	-0.2844	-0.03364	0.2844	0.03364	-0.2844	-0.03737	0.2844	0.03737	-0.2844	-0.04439	0.2844	0.04439	-0.2844	-0.03369	0.2844	0.03369	-0.2844	-0.01249	0.2844	0.01249	-0.2844	-0.00367	0.2844	0.00367	-0.2844	-4.46522e-05	0.2844	4.46522e-05
-0.288	-0.02744	0.288	0.02744	-0.288	-0.03357	0.288	0.03357	-0.288	-0.03729	0.288	0.03729	-0.288	-0.04437	0.288	0.04437	-0.288	-0.03395	0.288	0.03395	-0.288	-0.01268	0.288	0.01268	-0.288	-0.00372	0.288	0.00372	-0.288	-4.50827e-05	0.288	4.50827e-05
-0.2916	-0.02741	0.2916	0.02741	-0.2916	-0.0335	0.2916	0.0335	-0.2916	-0.03722	0.2916	0.03722	-0.2916	-0.04434	0.2916	0.04434	-0.2916	-0.03419	0.2916	0.03419	-0.2916	-0.01288	0.2916	0.01288	-0.2916	-0.00377	0.2916	0.00377	-0.2916	-4.55181e-05	0.2916	4.55181e-05
-0.2952	-0.02738	0.2952	0.02738	-0.2952	-0.03342	0.2952	0.03342	-0.2952	-0.03714	0.2952	0.03714	-0.2952	-0.04431	0.2952	0.04431	-0.2952	-0.03443	0.2952	0.03443	-0.2952	-0.01307	0.2952	0.01307	-0.2952	-0.00382	0.2952	0.00382	-0.2952	-4.59807e-05	0.2952	4.59807e-05
-0.2988	-0.02734	0.2988	0.02734	-0.2988	-0.03334	0.2988	0.03334	-0.2988	-0.03708	0.2988	0.03708	-0.2988	-0.04429	0.2988	0.04429	-0.2988	-0.03467	0.2988	0.03467	-0.2988	-0.01326	0.2988	0.01326	-0.2988	-0.00387	0.2988	0.00387	-0.2988	-4.65297e-05	0.2988	4.65297e-05
-0.3024	-0.0273	0.3024	0.0273	-0.3024	-0.03327	0.3024	0.03327	-0.3024	-0.03701	0.3024	0.03701	-0.3024	-0.04425	0.3024	0.04425	-0.3024	-0.0349	0.3024	0.0349	-0.3024	-0.01346	0.3024	0.01346	-0.3024	-0.00391	0.3024	0.00391	-0.3024	-4.71523e-05	0.3024	4.71523e-05
-0.306	-0.02727	0.306	0.02727	-0.306	-0.0332	0.306	0.0332	-0.306	-0.03694	0.306	0.03694	-0.306	-0.04422	0.306	0.04422	-0.306	-0.03512	0.306	0.03512	-0.306	-0.01366	0.306	0.01366	-0.306	-0.00396	0.306	0.00396	-0.306	-4.75683e-05	0.306	4.75683e-05
-0.3096	-0.02724	0.3096	0.02724	-0.3096	-0.03313	0.3096	0.03313	-0.3096	-0.03687	0.3096	0.03687	-0.3096	-0.04419	0.3096	0.04419	-0.3096	-0.03535	0.3096	0.03535	-0.3096	-0.01386	0.3096	0.01386	-0.3096	-0.00402	0.3096	0.00402	-0.3096	-4.80242e-05	0.3096	4.80242e-05
-0.3132	-0.0272	0.3132	0.0272	-0.3132	-0.03305	0.3132	0.03305	-0.3132	-0.03679	0.3132	0.03679	-0.3132	-0.04415	0.3132	0.04415	-0.3132	-0.03556	0.3132	0.03556	-0.3132	-0.01405	0.3132	0.01405	-0.3132	-0.00407	0.3132	0.00407	-0.3132	-4.84868e-05	0.3132	4.84868e-05
-0.3168	-0.02717	0.3168	0.02717	-0.3168	-0.03298	0.3168	0.03298	-0.3168	-0.03672	0.3168	0.03672	-0.3168	-0.04411	0.3168	0.04411	-0.3168	-0.03577	0.3168	0.03577	-0.3168	-0.01424	0.3168	0.01424	-0.3168	-0.00412	0.3168	0.00412	-0.3168	-4.92184e-05	0.3168	4.92184e-05
-0.3204	-0.02715	0.3204	0.02715	-0.3204	-0.03291	0.3204	0.03291	-0.3204	-0.03664	0.3204	0.03664	-0.3204	-0.04407	0.3204	0.04407	-0.3204	-0.03598	0.3204	0.03598	-0.3204	-0.01443	0.3204	0.01443	-0.3204	-0.00417	0.3204	0.00417	-0.3204	-4.98274e-05	0.3204	4.98274e-05
-0.324	-0.02712	0.324	0.02712	-0.324	-0.03284	0.324	0.03284	-0.324	-0.03657	0.324	0.03657	-0.324	-0.04404	0.324	0.04404	-0.324	-0.03615	0.324	0.03615	-0.324	-0.01462	0.324	0.01462	-0.324	-0.00422	0.324	0.00422	-0.324	-5.03969e-05	0.324	5.03969e-05
-0.3276	-0.02709	0.3276	0.02709	-0.3276	-0.03277	0.3276	0.03277	-0.3276	-0.0365	0.3276	0.0365	-0.3276	-0.044	0.3276	0.044	-0.3276	-0.03633	0.3276	0.03633	-0.3276	-0.01481	0.3276	0.01481	-0.3276	-0.00427	0.3276	0.00427	-0.3276	-5.08555e-05	0.3276	5.08555e-05
-0.3312	-0.02706	0.3312	0.02706	-0.3312	-0.0327	0.3312	0.0327	-0.3312	-0.03643	0.3312	0.03643	-0.3312	-0.04396	0.3312	0.04396	-0.3312	-0.03652	0.3312	0.03652	-0.3312	-0.01499	0.3312	0.01499	-0.3312	-0.00432	0.3312	0.00432	-0.3312	-5.12967e-05	0.3312	5.12967e-05
-0.3348	-0.02704	0.3348	0.02704	-0.3348	-0.03263	0.3348	0.03263	-0.3348	-0.03636	0.3348	0.03636	-0.3348	-0.04392	0.3348	0.04392	-0.3348	-0.03671	0.3348	0.03671	-0.3348	-0.01518	0.3348	0.01518	-0.3348	-0.00437	0.3348	0.00437	-0.3348	-5.18591e-05	0.3348	5.18591e-05
-0.3384	-0.02701	0.3384	0.02701	-0.3384	-0.03257	0.3384	0.03257	-0.3384	-0.0363	0.3384	0.0363	-0.3384	-0.04388	0.3384	0.04388	-0.3384	-0.0369	0.3384	0.0369	-0.3384	-0.01537	0.3384	0.01537	-0.3384	-0.00442	0.3384	0.00442	-0.3384	-5.24491e-05	0.3384	5.24491e-05
-0.342	-0.02699	0.342	0.02699	-0.342	-0.0325	0.342	0.0325	-0.342	-0.03623	0.342	0.03623	-0.342	-0.04384	0.342	0.04384	-0.342	-0.03707	0.342	0.03707	-0.342	-0.01557	0.342	0.01557	-0.342	-0.00447	0.342	0.00447	-0.342	-5.30197e-05	0.342	5.30197e-05
-0.3456	-0.02697	0.3456	0.02697	-0.3456	-0.03243	0.3456	0.03243	-0.3456	-0.03617	0.3456	0.03617	-0.3456	-0.0438	0.3456	0.0438	-0.3456	-0.03724	0.3456	0.03724	-0.3456	-0.01576	0.3456	0.01576	-0.3456	-0.00452	0.3456	0.00452	-0.3456	-5.3445e-05	0.3456	5.3445e-05
-0.3492	-0.02696	0.3492	0.02696	-0.3492	-0.03237	0.3492	0.03237	-0.3492	-0.03611	0.3492	0.03611	-0.3492	-0.04376	0.3492	0.04376	-0.3492	-0.03741	0.3492	0.03741	-0.3492	-0.01594	0.3492	0.01594	-0.3492	-0.00457	0.3492	0.00457	-0.3492	-5.39634e-05	0.3492	5.39634e-05
-0.3528	-0.02694	0.3528	0.02694	-0.3528	-0.03231	0.3528	0.03231	-0.3528	-0.03604	0.3528	0.03604	-0.3528	-0.04373	0.3528	0.04373	-0.3528	-0.03757	0.3528	0.03757	-0.3528	-0.01611	0.3528	0.01611	-0.3528	-0.00462	0.3528	0.00462	-0.3528	-5.45731e-05	0.3528	5.45731e-05
-0.3564	-0.02692	0.3564	0.02692	-0.3564	-0.03225	0.3564	0.03225	-0.3564	-0.03598	0.3564	0.03598	-0.3564	-0.04369	0.3564	0.04369	-0.3564	-0.03773	0.3564	0.03773	-0.3564	-0.01628	0.3564	0.01628	-0.3564	-0.00467	0.3564	0.00467	-0.3564	-5.51427e-05	0.3564	5.51427e-05
-0.36	-0.0269	0.36	0.0269	-0.36	-0.03219	0.36	0.03219	-0.36	-0.03592	0.36	0.03592	-0.36	-0.04364	0.36	0.04364	-0.36	-0.03789	0.36	0.03789	-0.36	-0.01647	0.36	0.01647	-0.36	-0.00472	0.36	0.00472	-0.36	-5.54241e-05	0.36	5.54241e-05
-0.3636	-0.02689	0.3636	0.02689	-0.3636	-0.03213	0.3636	0.03213	-0.3636	-0.03585	0.3636	0.03585	-0.3636	-0.0436	0.3636	0.0436	-0.3636	-0.03804	0.3636	0.03804	-0.3636	-0.01667	0.3636	0.01667	-0.3636	-0.00477	0.3636	0.00477	-0.3636	-5.57073e-05	0.3636	5.57073e-05
-0.3672	-0.02688	0.3672	0.02688	-0.3672	-0.03207	0.3672	0.03207	-0.3672	-0.0358	0.3672	0.0358	-0.3672	-0.04357	0.3672	0.04357	-0.3672	-0.03819	0.3672	0.03819	-0.3672	-0.01686	0.3672	0.01686	-0.3672	-0.00482	0.3672	0.00482	-0.3672	-5.60866e-05	0.3672	5.60866e-05
-0.3708	-0.02687	0.3708	0.02687	-0.3708	-0.03201	0.3708	0.03201	-0.3708	-0.03574	0.3708	0.03574	-0.3708	-0.04353	0.3708	0.04353	-0.3708	-0.03833	0.3708	0.03833	-0.3708	-0.01705	0.3708	0.01705	-0.3708	-0.00487	0.3708	0.00487	-0.3708	-5.66681e-05	0.3708	5.66681e-05
-0.3744	-0.02686	0.3744	0.02686	-0.3744	-0.03196	0.3744	0.03196	-0.3744	-0.03568	0.3744	0.03568	-0.3744	-0.04349	0.3744	0.04349	-0.3744	-0.03847	0.3744	0.03847	-0.3744	-0.01723	0.3744	0.01723	-0.3744	-0.00493	0.3744	0.00493	-0.3744	-5.72821e-05	0.3744	5.72821e-05
-0.378	-0.02685	0.378	0.02685	-0.378	-0.03191	0.378	0.03191	-0.378	-0.03563	0.378	0.03563	-0.378	-0.04345	0.378	0.04345	-0.378	-0.03861	0.378	0.03861	-0.378	-0.0174	0.378	0.0174	-0.378	-0.00498	0.378	0.00498	-0.378	-5.79559e-05	0.378	5.79559e-05
-0.3816	-0.02684	0.3816	0.02684	-0.3816	-0.03186	0.3816	0.03186	-0.3816	-0.03558	0.3816	0.03558	-0.3816	-0.04342	0.3816	0.04342	-0.3816	-0.03875	0.3816	0.03875	-0.3816	-0.01759	0.3816	0.01759	-0.3816	-0.00503	0.3816	0.00503	-0.3816	-5.85478e-05	0.3816	5.85478e-05
-0.3852	-0.02684	0.3852	0.02684	-0.3852	-0.03181	0.3852	0.03181	-0.3852	-0.03552	0.3852	0.03552	-0.3852	-0.04338	0.3852	0.04338	-0.3852	-0.03888	0.3852	0.03888	-0.3852	-0.01777	0.3852	0.01777	-0.3852	-0.00508	0.3852	0.00508	-0.3852	-5.91413e-05	0.3852	5.91413e-05
-0.3888	-0.02683	0.3888	0.02683	-0.3888	-0.03176	0.3888	0.03176	-0.3888	-0.03547	0.3888	0.03547	-0.3888	-0.04334	0.3888	0.04334	-0.3888	-0.03901	0.3888	0.03901	-0.3888	-0.01796	0.3888	0.01796	-0.3888	-0.00513	0.3888	0.00513	-0.3888	-5.97715e-05	0.3888	5.97715e-05
-0.3924	-0.02683	0.3924	0.02683	-0.3924	-0.03171	0.3924	0.03171	-0.3924	-0.03541	0.3924	0.03541	-0.3924	-0.0433	0.3924	0.0433	-0.3924	-0.03914	0.3924	0.03914	-0.3924	-0.01816	0.3924	0.01816	-0.3924	-0.00518	0.3924	0.00518	-0.3924	-6.04515e-05	0.3924	6.04515e-05
-0.396	-0.02683	0.396	0.02683	-0.396	-0.03167	0.396	0.03167	-0.396	-0.03536	0.396	0.03536	-0.396	-0.04327	0.396	0.04327	-0.396	-0.03926	0.396	0.03926	-0.396	-0.01835	0.396	0.01835	-0.396	-0.00523	0.396	0.00523	-0.396	-6.12266e-05	0.396	6.12266e-05
-0.3996	-0.02683	0.3996	0.02683	-0.3996	-0.03162	0.3996	0.03162	-0.3996	-0.03532	0.3996	0.03532	-0.3996	-0.04323	0.3996	0.04323	-0.3996	-0.03939	0.3996	0.03939	-0.3996	-0.01854	0.3996	0.01854	-0.3996	-0.00528	0.3996	0.00528	-0.3996	-6.05176e-05	0.3996	6.05176e-05
-0.4032	-0.02683	0.4032	0.02683	-0.4032	-0.03158	0.4032	0.03158	-0.4032	-0.03527	0.4032	0.03527	-0.4032	-0.04319	0.4032	0.04319	-0.4032	-0.03951	0.4032	0.03951	-0.4032	-0.01872	0.4032	0.01872	-0.4032	-0.00533	0.4032	0.00533	-0.4032	-5.89709e-05	0.4032	5.89709e-05
-0.4068	-0.02683	0.4068	0.02683	-0.4068	-0.03153	0.4068	0.03153	-0.4068	-0.03522	0.4068	0.03522	-0.4068	-0.04316	0.4068	0.04316	-0.4068	-0.03962	0.4068	0.03962	-0.4068	-0.0189	0.4068	0.0189	-0.4068	-0.00538	0.4068	0.00538	-0.4068	-5.73915e-05	0.4068	5.73915e-05
-0.4104	-0.02683	0.4104	0.02683	-0.4104	-0.03149	0.4104	0.03149	-0.4104	-0.03518	0.4104	0.03518	-0.4104	-0.04313	0.4104	0.04313	-0.4104	-0.03974	0.4104	0.03974	-0.4104	-0.01907	0.4104	0.01907	-0.4104	-0.00543	0.4104	0.00543	-0.4104	-5.89568e-05	0.4104	5.89568e-05
-0.414	-0.02684	0.414	0.02684	-0.414	-0.03145	0.414	0.03145	-0.414	-0.03513	0.414	0.03513	-0.414	-0.04309	0.414	0.04309	-0.414	-0.03985	0.414	0.03985	-0.414	-0.01924	0.414	0.01924	-0.414	-0.00548	0.414	0.00548	-0.414	-6.08954e-05	0.414	6.08954e-05
-0.4176	-0.02684	0.4176	0.02684	-0.4176	-0.03141	0.4176	0.03141	-0.4176	-0.03509	0.4176	0.03509	-0.4176	-0.04306	0.4176	0.04306	-0.4176	-0.03996	0.4176	0.03996	-0.4176	-0.01941	0.4176	0.01941	-0.4176	-0.00554	0.4176	0.00554	-0.4176	-6.25616e-05	0.4176	6.25616e-05
-0.4212	-0.02684	0.4212	0.02684	-0.4212	-0.03137	0.4212	0.03137	-0.4212	-0.03504	0.4212	0.03504	-0.4212	-0.04303	0.4212	0.04303	-0.4212	-0.04007	0.4212	0.04007	-0.4212	-0.01959	0.4212	0.01959	-0.4212	-0.00559	0.4212	0.00559	-0.4212	-6.37807e-05	0.4212	6.37807e-05
-0.4248	-0.02685	0.4248	0.02685	-0.4248	-0.03134	0.4248	0.03134	-0.4248	-0.03499	0.4248	0.03499	-0.4248	-0.04299	0.4248	0.04299	-0.4248	-0.04017	0.4248	0.04017	-0.4248	-0.01978	0.4248	0.01978	-0.4248	-0.00564	0.4248	0.00564	-0.4248	-6.49462e-05	0.4248	6.49462e-05
-0.4284	-0.02686	0.4284	0.02686	-0.4284	-0.0313	0.4284	0.0313	-0.4284	-0.03495	0.4284	0.03495	-0.4284	-0.04296	0.4284	0.04296	-0.4284	-0.04028	0.4284	0.04028	-0.4284	-0.01997	0.4284	0.01997	-0.4284	-0.00569	0.4284	0.00569	-0.4284	-6.57983e-05	0.4284	6.57983e-05
-0.432	-0.02686	0.432	0.02686	-0.432	-0.03127	0.432	0.03127	-0.432	-0.03492	0.432	0.03492	-0.432	-0.04292	0.432	0.04292	-0.432	-0.04038	0.432	0.04038	-0.432	-0.02016	0.432	0.02016	-0.432	-0.00574	0.432	0.00574	-0.432	-6.64611e-05	0.432	6.64611e-05
-0.4356	-0.02686	0.4356	0.02686	-0.4356	-0.03124	0.4356	0.03124	-0.4356	-0.03488	0.4356	0.03488	-0.4356	-0.04289	0.4356	0.04289	-0.4356	-0.04047	0.4356	0.04047	-0.4356	-0.02033	0.4356	0.02033	-0.4356	-0.0058	0.4356	0.0058	-0.4356	-6.72886e-05	0.4356	6.72886e-05
-0.4392	-0.02688	0.4392	0.02688	-0.4392	-0.0312	0.4392	0.0312	-0.4392	-0.03484	0.4392	0.03484	-0.4392	-0.04286	0.4392	0.04286	-0.4392	-0.04057	0.4392	0.04057	-0.4392	-0.02051	0.4392	0.02051	-0.4392	-0.00585	0.4392	0.00585	-0.4392	-6.79705e-05	0.4392	6.79705e-05
-0.4428	-0.02688	0.4428	0.02688	-0.4428	-0.03117	0.4428	0.03117	-0.4428	-0.0348	0.4428	0.0348	-0.4428	-0.04282	0.4428	0.04282	-0.4428	-0.04066	0.4428	0.04066	-0.4428	-0.02069	0.4428	0.02069	-0.4428	-0.0059	0.4428	0.0059	-0.4428	-6.86094e-05	0.4428	6.86094e-05
-0.4464	-0.0269	0.4464	0.0269	-0.4464	-0.03114	0.4464	0.03114	-0.4464	-0.03476	0.4464	0.03476	-0.4464	-0.04279	0.4464	0.04279	-0.4464	-0.04075	0.4464	0.04075	-0.4464	-0.02086	0.4464	0.02086	-0.4464	-0.00595	0.4464	0.00595	-0.4464	-6.94913e-05	0.4464	6.94913e-05
-0.45	-0.0269	0.45	0.0269	-0.45	-0.03112	0.45	0.03112	-0.45	-0.03473	0.45	0.03473	-0.45	-0.04275	0.45	0.04275	-0.45	-0.04084	0.45	0.04084	-0.45	-0.02103	0.45	0.02103	-0.45	-0.006	0.45	0.006	-0.45	-7.03577e-05	0.45	7.03577e-05
-0.4536	-0.02692	0.4536	0.02692	-0.4536	-0.03109	0.4536	0.03109	-0.4536	-0.03469	0.4536	0.03469	-0.4536	-0.04272	0.4536	0.04272	-0.4536	-0.04093	0.4536	0.04093	-0.4536	-0.0212	0.4536	0.0212	-0.4536	-0.00605	0.4536	0.00605	-0.4536	-7.10665e-05	0.4536	7.10665e-05
-0.4572	-0.02694	0.4572	0.02694	-0.4572	-0.03106	0.4572	0.03106	-0.4572	-0.03466	0.4572	0.03466	-0.4572	-0.04269	0.4572	0.04269	-0.4572	-0.04101	0.4572	0.04101	-0.4572	-0.02137	0.4572	0.02137	-0.4572	-0.0061	0.4572	0.0061	-0.4572	-7.15038e-05	0.4572	7.15038e-05
-0.4608	-0.02695	0.4608	0.02695	-0.4608	-0.03103	0.4608	0.03103	-0.4608	-0.03462	0.4608	0.03462	-0.4608	-0.04266	0.4608	0.04266	-0.4608	-0.0411	0.4608	0.0411	-0.4608	-0.02154	0.4608	0.02154	-0.4608	-0.00615	0.4608	0.00615	-0.4608	-7.19066e-05	0.4608	7.19066e-05
-0.4644	-0.02696	0.4644	0.02696	-0.4644	-0.03101	0.4644	0.03101	-0.4644	-0.03459	0.4644	0.03459	-0.4644	-0.04263	0.4644	0.04263	-0.4644	-0.04118	0.4644	0.04118	-0.4644	-0.02171	0.4644	0.02171	-0.4644	-0.0062	0.4644	0.0062	-0.4644	-7.23415e-05	0.4644	7.23415e-05
-0.468	-0.02698	0.468	0.02698	-0.468	-0.03098	0.468	0.03098	-0.468	-0.03455	0.468	0.03455	-0.468	-0.0426	0.468	0.0426	-0.468	-0.04126	0.468	0.04126	-0.468	-0.02188	0.468	0.02188	-0.468	-0.00625	0.468	0.00625	-0.468	-7.2821e-05	0.468	7.2821e-05
-0.4716	-0.02699	0.4716	0.02699	-0.4716	-0.03096	0.4716	0.03096	-0.4716	-0.03452	0.4716	0.03452	-0.4716	-0.04257	0.4716	0.04257	-0.4716	-0.04133	0.4716	0.04133	-0.4716	-0.02204	0.4716	0.02204	-0.4716	-0.0063	0.4716	0.0063	-0.4716	-7.33881e-05	0.4716	7.33881e-05
-0.4752	-0.027	0.4752	0.027	-0.4752	-0.03093	0.4752	0.03093	-0.4752	-0.03449	0.4752	0.03449	-0.4752	-0.04254	0.4752	0.04254	-0.4752	-0.04141	0.4752	0.04141	-0.4752	-0.02222	0.4752	0.02222	-0.4752	-0.00636	0.4752	0.00636	-0.4752	-7.3855e-05	0.4752	7.3855e-05
-0.4788	-0.02702	0.4788	0.02702	-0.4788	-0.03091	0.4788	0.03091	-0.4788	-0.03446	0.4788	0.03446	-0.4788	-0.04251	0.4788	0.04251	-0.4788	-0.04148	0.4788	0.04148	-0.4788	-0.0224	0.4788	0.0224	-0.4788	-0.00641	0.4788	0.00641	-0.4788	-7.42041e-05	0.4788	7.42041e-05
-0.4824	-0.02704	0.4824	0.02704	-0.4824	-0.03089	0.4824	0.03089	-0.4824	-0.03443	0.4824	0.03443	-0.4824	-0.04248	0.4824	0.04248	-0.4824	-0.04155	0.4824	0.04155	-0.4824	-0.02259	0.4824	0.02259	-0.4824	-0.00646	0.4824	0.00646	-0.4824	-7.45115e-05	0.4824	7.45115e-05
-0.486	-0.02705	0.486	0.02705	-0.486	-0.03087	0.486	0.03087	-0.486	-0.03441	0.486	0.03441	-0.486	-0.04245	0.486	0.04245	-0.486	-0.04162	0.486	0.04162	-0.486	-0.02277	0.486	0.02277	-0.486	-0.00651	0.486	0.00651	-0.486	-7.49562e-05	0.486	7.49562e-05
-0.4896	-0.02707	0.4896	0.02707	-0.4896	-0.03085	0.4896	0.03085	-0.4896	-0.03438	0.4896	0.03438	-0.4896	-0.04242	0.4896	0.04242	-0.4896	-0.04168	0.4896	0.04168	-0.4896	-0.02293	0.4896	0.02293	-0.4896	-0.00657	0.4896	0.00657	-0.4896	-7.54778e-05	0.4896	7.54778e-05
-0.4932	-0.02709	0.4932	0.02709	-0.4932	-0.03083	0.4932	0.03083	-0.4932	-0.03435	0.4932	0.03435	-0.4932	-0.04239	0.4932	0.04239	-0.4932	-0.04175	0.4932	0.04175	-0.4932	-0.02308	0.4932	0.02308	-0.4932	-0.00662	0.4932	0.00662	-0.4932	-7.60017e-05	0.4932	7.60017e-05
-0.4968	-0.0271	0.4968	0.0271	-0.4968	-0.03081	0.4968	0.03081	-0.4968	-0.03432	0.4968	0.03432	-0.4968	-0.04236	0.4968	0.04236	-0.4968	-0.04181	0.4968	0.04181	-0.4968	-0.02323	0.4968	0.02323	-0.4968	-0.00667	0.4968	0.00667	-0.4968	-7.64808e-05	0.4968	7.64808e-05
-0.5004	-0.02712	0.5004	0.02712	-0.5004	-0.03079	0.5004	0.03079	-0.5004	-0.03429	0.5004	0.03429	-0.5004	-0.04233	0.5004	0.04233	-0.5004	-0.04188	0.5004	0.04188	-0.5004	-0.0234	0.5004	0.0234	-0.5004	-0.00672	0.5004	0.00672	-0.5004	-7.70322e-05	0.5004	7.70322e-05
-0.504	-0.02714	0.504	0.02714	-0.504	-0.03077	0.504	0.03077	-0.504	-0.03426	0.504	0.03426	-0.504	-0.04231	0.504	0.04231	-0.504	-0.04194	0.504	0.04194	-0.504	-0.02356	0.504	0.02356	-0.504	-0.00677	0.504	0.00677	-0.504	-7.75968e-05	0.504	7.75968e-05
-0.5076	-0.02716	0.5076	0.02716	-0.5076	-0.03075	0.5076	0.03075	-0.5076	-0.03424	0.5076	0.03424	-0.5076	-0.04228	0.5076	0.04228	-0.5076	-0.042	0.5076	0.042	-0.5076	-0.02372	0.5076	0.02372	-0.5076	-0.00682	0.5076	0.00682	-0.5076	-7.81558e-05	0.5076	7.81558e-05
-0.5112	-0.02718	0.5112	0.02718	-0.5112	-0.03073	0.5112	0.03073	-0.5112	-0.03422	0.5112	0.03422	-0.5112	-0.04226	0.5112	0.04226	-0.5112	-0.04205	0.5112	0.04205	-0.5112	-0.0239	0.5112	0.0239	-0.5112	-0.00687	0.5112	0.00687	-0.5112	-7.86369e-05	0.5112	7.86369e-05
-0.5148	-0.0272	0.5148	0.0272	-0.5148	-0.03071	0.5148	0.03071	-0.5148	-0.0342	0.5148	0.0342	-0.5148	-0.04223	0.5148	0.04223	-0.5148	-0.04211	0.5148	0.04211	-0.5148	-0.02408	0.5148	0.02408	-0.5148	-0.00692	0.5148	0.00692	-0.5148	-7.91544e-05	0.5148	7.91544e-05
-0.5184	-0.02722	0.5184	0.02722	-0.5184	-0.03069	0.5184	0.03069	-0.5184	-0.03417	0.5184	0.03417	-0.5184	-0.0422	0.5184	0.0422	-0.5184	-0.04217	0.5184	0.04217	-0.5184	-0.02424	0.5184	0.02424	-0.5184	-0.00698	0.5184	0.00698	-0.5184	-7.97787e-05	0.5184	7.97787e-05
-0.522	-0.02723	0.522	0.02723	-0.522	-0.03068	0.522	0.03068	-0.522	-0.03415	0.522	0.03415	-0.522	-0.04217	0.522	0.04217	-0.522	-0.04222	0.522	0.04222	-0.522	-0.0244	0.522	0.0244	-0.522	-0.00703	0.522	0.00703	-0.522	-8.05302e-05	0.522	8.05302e-05
-0.5256	-0.02726	0.5256	0.02726	-0.5256	-0.03066	0.5256	0.03066	-0.5256	-0.03412	0.5256	0.03412	-0.5256	-0.04214	0.5256	0.04214	-0.5256	-0.04227	0.5256	0.04227	-0.5256	-0.02456	0.5256	0.02456	-0.5256	-0.00708	0.5256	0.00708	-0.5256	-8.12747e-05	0.5256	8.12747e-05
-0.5292	-0.02727	0.5292	0.02727	-0.5292	-0.03065	0.5292	0.03065	-0.5292	-0.0341	0.5292	0.0341	-0.5292	-0.04212	0.5292	0.04212	-0.5292	-0.04232	0.5292	0.04232	-0.5292	-0.02472	0.5292	0.02472	-0.5292	-0.00713	0.5292	0.00713	-0.5292	-8.20205e-05	0.5292	8.20205e-05
-0.5328	-0.02729	0.5328	0.02729	-0.5328	-0.03063	0.5328	0.03063	-0.5328	-0.03408	0.5328	0.03408	-0.5328	-0.04209	0.5328	0.04209	-0.5328	-0.04237	0.5328	0.04237	-0.5328	-0.02489	0.5328	0.02489	-0.5328	-0.00718	0.5328	0.00718	-0.5328	-8.27595e-05	0.5328	8.27595e-05
-0.5364	-0.02731	0.5364	0.02731	-0.5364	-0.03062	0.5364	0.03062	-0.5364	-0.03406	0.5364	0.03406	-0.5364	-0.04206	0.5364	0.04206	-0.5364	-0.04242	0.5364	0.04242	-0.5364	-0.02505	0.5364	0.02505	-0.5364	-0.00724	0.5364	0.00724	-0.5364	-8.345e-05	0.5364	8.345e-05
-0.54	-0.02734	0.54	0.02734	-0.54	-0.0306	0.54	0.0306	-0.54	-0.03404	0.54	0.03404	-0.54	-0.04204	0.54	0.04204	-0.54	-0.04247	0.54	0.04247	-0.54	-0.02521	0.54	0.02521	-0.54	-0.00729	0.54	0.00729	-0.54	-8.40042e-05	0.54	8.40042e-05
-0.5436	-0.02736	0.5436	0.02736	-0.5436	-0.03059	0.5436	0.03059	-0.5436	-0.03401	0.5436	0.03401	-0.5436	-0.04201	0.5436	0.04201	-0.5436	-0.04252	0.5436	0.04252	-0.5436	-0.02537	0.5436	0.02537	-0.5436	-0.00734	0.5436	0.00734	-0.5436	-8.44716e-05	0.5436	8.44716e-05
-0.5472	-0.02738	0.5472	0.02738	-0.5472	-0.03057	0.5472	0.03057	-0.5472	-0.03399	0.5472	0.03399	-0.5472	-0.04199	0.5472	0.04199	-0.5472	-0.04256	0.5472	0.04256	-0.5472	-0.02553	0.5472	0.02553	-0.5472	-0.00739	0.5472	0.00739	-0.5472	-8.48662e-05	0.5472	8.48662e-05
-0.5508	-0.0274	0.5508	0.0274	-0.5508	-0.03056	0.5508	0.03056	-0.5508	-0.03397	0.5508	0.03397	-0.5508	-0.04196	0.5508	0.04196	-0.5508	-0.0426	0.5508	0.0426	-0.5508	-0.02569	0.5508	0.02569	-0.5508	-0.00744	0.5508	0.00744	-0.5508	-8.53755e-05	0.5508	8.53755e-05
-0.5544	-0.02742	0.5544	0.02742	-0.5544	-0.03054	0.5544	0.03054	-0.5544	-0.03395	0.5544	0.03395	-0.5544	-0.04194	0.5544	0.04194	-0.5544	-0.04265	0.5544	0.04265	-0.5544	-0.02586	0.5544	0.02586	-0.5544	-0.00749	0.5544	0.00749	-0.5544	-8.59385e-05	0.5544	8.59385e-05
-0.558	-0.02744	0.558	0.02744	-0.558	-0.03053	0.558	0.03053	-0.558	-0.03393	0.558	0.03393	-0.558	-0.04191	0.558	0.04191	-0.558	-0.04269	0.558	0.04269	-0.558	-0.02601	0.558	0.02601	-0.558	-0.00754	0.558	0.00754	-0.558	-8.65077e-05	0.558	8.65077e-05
-0.5616	-0.02746	0.5616	0.02746	-0.5616	-0.03051	0.5616	0.03051	-0.5616	-0.03391	0.5616	0.03391	-0.5616	-0.04189	0.5616	0.04189	-0.5616	-0.04273	0.5616	0.04273	-0.5616	-0.02616	0.5616	0.02616	-0.5616	-0.00759	0.5616	0.00759	-0.5616	-8.70433e-05	0.5616	8.70433e-05
-0.5652	-0.02748	0.5652	0.02748	-0.5652	-0.0305	0.5652	0.0305	-0.5652	-0.03388	0.5652	0.03388	-0.5652	-0.04187	0.5652	0.04187	-0.5652	-0.04277	0.5652	0.04277	-0.5652	-0.02631	0.5652	0.02631	-0.5652	-0.00764	0.5652	0.00764	-0.5652	-8.76696e-05	0.5652	8.76696e-05
-0.5688	-0.0275	0.5688	0.0275	-0.5688	-0.03048	0.5688	0.03048	-0.5688	-0.03386	0.5688	0.03386	-0.5688	-0.04184	0.5688	0.04184	-0.5688	-0.0428	0.5688	0.0428	-0.5688	-0.02646	0.5688	0.02646	-0.5688	-0.0077	0.5688	0.0077	-0.5688	-8.82789e-05	0.5688	8.82789e-05
-0.5724	-0.02752	0.5724	0.02752	-0.5724	-0.03047	0.5724	0.03047	-0.5724	-0.03384	0.5724	0.03384	-0.5724	-0.04182	0.5724	0.04182	-0.5724	-0.04284	0.5724	0.04284	-0.5724	-0.02663	0.5724	0.02663	-0.5724	-0.00775	0.5724	0.00775	-0.5724	-8.88648e-05	0.5724	8.88648e-05
-0.576	-0.02754	0.576	0.02754	-0.576	-0.03046	0.576	0.03046	-0.576	-0.03382	0.576	0.03382	-0.576	-0.04179	0.576	0.04179	-0.576	-0.04287	0.576	0.04287	-0.576	-0.02679	0.576	0.02679	-0.576	-0.0078	0.576	0.0078	-0.576	-8.9244e-05	0.576	8.9244e-05
-0.5796	-0.02756	0.5796	0.02756	-0.5796	-0.03045	0.5796	0.03045	-0.5796	-0.0338	0.5796	0.0338	-0.5796	-0.04177	0.5796	0.04177	-0.5796	-0.0429	0.5796	0.0429	-0.5796	-0.02694	0.5796	0.02694	-0.5796	-0.00786	0.5796	0.00786	-0.5796	-8.96042e-05	0.5796	8.96042e-05
-0.5832	-0.02759	0.5832	0.02759	-0.5832	-0.03044	0.5832	0.03044	-0.5832	-0.03379	0.5832	0.03379	-0.5832	-0.04175	0.5832	0.04175	-0.5832	-0.04294	0.5832	0.04294	-0.5832	-0.02708	0.5832	0.02708	-0.5832	-0.00791	0.5832	0.00791	-0.5832	-8.99625e-05	0.5832	8.99625e-05
-0.5868	-0.02761	0.5868	0.02761	-0.5868	-0.03043	0.5868	0.03043	-0.5868	-0.03377	0.5868	0.03377	-0.5868	-0.04173	0.5868	0.04173	-0.5868	-0.04298	0.5868	0.04298	-0.5868	-0.02723	0.5868	0.02723	-0.5868	-0.00796	0.5868	0.00796	-0.5868	-9.06288e-05	0.5868	9.06288e-05
-0.5904	-0.02763	0.5904	0.02763	-0.5904	-0.03041	0.5904	0.03041	-0.5904	-0.03375	0.5904	0.03375	-0.5904	-0.0417	0.5904	0.0417	-0.5904	-0.04302	0.5904	0.04302	-0.5904	-0.02739	0.5904	0.02739	-0.5904	-0.00801	0.5904	0.00801	-0.5904	-9.15302e-05	0.5904	9.15302e-05
-0.594	-0.02765	0.594	0.02765	-0.594	-0.0304	0.594	0.0304	-0.594	-0.03373	0.594	0.03373	-0.594	-0.04168	0.594	0.04168	-0.594	-0.04305	0.594	0.04305	-0.594	-0.02755	0.594	0.02755	-0.594	-0.00806	0.594	0.00806	-0.594	-9.23806e-05	0.594	9.23806e-05
-0.5976	-0.02767	0.5976	0.02767	-0.5976	-0.03039	0.5976	0.03039	-0.5976	-0.03372	0.5976	0.03372	-0.5976	-0.04165	0.5976	0.04165	-0.5976	-0.04308	0.5976	0.04308	-0.5976	-0.02771	0.5976	0.02771	-0.5976	-0.00811	0.5976	0.00811	-0.5976	-9.29915e-05	0.5976	9.29915e-05
-0.6012	-0.0277	0.6012	0.0277	-0.6012	-0.03038	0.6012	0.03038	-0.6012	-0.0337	0.6012	0.0337	-0.6012	-0.04163	0.6012	0.04163	-0.6012	-0.04311	0.6012	0.04311	-0.6012	-0.02786	0.6012	0.02786	-0.6012	-0.00817	0.6012	0.00817	-0.6012	-9.335e-05	0.6012	9.335e-05
-0.6048	-0.02772	0.6048	0.02772	-0.6048	-0.03036	0.6048	0.03036	-0.6048	-0.03368	0.6048	0.03368	-0.6048	-0.0416	0.6048	0.0416	-0.6048	-0.04313	0.6048	0.04313	-0.6048	-0.028	0.6048	0.028	-0.6048	-0.00822	0.6048	0.00822	-0.6048	-9.36954e-05	0.6048	9.36954e-05
-0.6084	-0.02774	0.6084	0.02774	-0.6084	-0.03035	0.6084	0.03035	-0.6084	-0.03366	0.6084	0.03366	-0.6084	-0.04158	0.6084	0.04158	-0.6084	-0.04316	0.6084	0.04316	-0.6084	-0.02814	0.6084	0.02814	-0.6084	-0.00827	0.6084	0.00827	-0.6084	-9.41015e-05	0.6084	9.41015e-05
-0.612	-0.02777	0.612	0.02777	-0.612	-0.03034	0.612	0.03034	-0.612	-0.03364	0.612	0.03364	-0.612	-0.04156	0.612	0.04156	-0.612	-0.04319	0.612	0.04319	-0.612	-0.02829	0.612	0.02829	-0.612	-0.00832	0.612	0.00832	-0.612	-9.46887e-05	0.612	9.46887e-05
-0.6156	-0.02778	0.6156	0.02778	-0.6156	-0.03033	0.6156	0.03033	-0.6156	-0.03363	0.6156	0.03363	-0.6156	-0.04154	0.6156	0.04154	-0.6156	-0.04322	0.6156	0.04322	-0.6156	-0.02844	0.6156	0.02844	-0.6156	-0.00837	0.6156	0.00837	-0.6156	-9.52328e-05	0.6156	9.52328e-05
-0.6192	-0.02781	0.6192	0.02781	-0.6192	-0.03032	0.6192	0.03032	-0.6192	-0.03361	0.6192	0.03361	-0.6192	-0.04151	0.6192	0.04151	-0.6192	-0.04325	0.6192	0.04325	-0.6192	-0.02859	0.6192	0.02859	-0.6192	-0.00842	0.6192	0.00842	-0.6192	-9.57774e-05	0.6192	9.57774e-05
-0.6228	-0.02783	0.6228	0.02783	-0.6228	-0.03031	0.6228	0.03031	-0.6228	-0.0336	0.6228	0.0336	-0.6228	-0.04149	0.6228	0.04149	-0.6228	-0.04328	0.6228	0.04328	-0.6228	-0.02875	0.6228	0.02875	-0.6228	-0.00847	0.6228	0.00847	-0.6228	-9.63256e-05	0.6228	9.63256e-05
-0.6264	-0.02785	0.6264	0.02785	-0.6264	-0.0303	0.6264	0.0303	-0.6264	-0.03358	0.6264	0.03358	-0.6264	-0.04147	0.6264	0.04147	-0.6264	-0.0433	0.6264	0.0433	-0.6264	-0.0289	0.6264	0.0289	-0.6264	-0.00852	0.6264	0.00852	-0.6264	-9.70464e-05	0.6264	9.70464e-05
-0.63	-0.02787	0.63	0.02787	-0.63	-0.03029	0.63	0.03029	-0.63	-0.03356	0.63	0.03356	-0.63	-0.04145	0.63	0.04145	-0.63	-0.04333	0.63	0.04333	-0.63	-0.02904	0.63	0.02904	-0.63	-0.00858	0.63	0.00858	-0.63	-9.77069e-05	0.63	9.77069e-05
-0.6336	-0.0279	0.6336	0.0279	-0.6336	-0.03028	0.6336	0.03028	-0.6336	-0.03354	0.6336	0.03354	-0.6336	-0.04142	0.6336	0.04142	-0.6336	-0.04335	0.6336	0.04335	-0.6336	-0.02917	0.6336	0.02917	-0.6336	-0.00863	0.6336	0.00863	-0.6336	-9.82423e-05	0.6336	9.82423e-05
-0.6372	-0.02792	0.6372	0.02792	-0.6372	-0.03026	0.6372	0.03026	-0.6372	-0.03353	0.6372	0.03353	-0.6372	-0.0414	0.6372	0.0414	-0.6372	-0.04337	0.6372	0.04337	-0.6372	-0.0293	0.6372	0.0293	-0.6372	-0.00868	0.6372	0.00868	-0.6372	-9.85529e-05	0.6372	9.85529e-05
-0.6408	-0.02794	0.6408	0.02794	-0.6408	-0.03025	0.6408	0.03025	-0.6408	-0.03351	0.6408	0.03351	-0.6408	-0.04138	0.6408	0.04138	-0.6408	-0.04339	0.6408	0.04339	-0.6408	-0.02944	0.6408	0.02944	-0.6408	-0.00873	0.6408	0.00873	-0.6408	-9.88656e-05	0.6408	9.88656e-05
-0.6444	-0.02796	0.6444	0.02796	-0.6444	-0.03024	0.6444	0.03024	-0.6444	-0.03349	0.6444	0.03349	-0.6444	-0.04137	0.6444	0.04137	-0.6444	-0.04341	0.6444	0.04341	-0.6444	-0.02958	0.6444	0.02958	-0.6444	-0.00878	0.6444	0.00878	-0.6444	-9.93096e-05	0.6444	9.93096e-05
-0.648	-0.02798	0.648	0.02798	-0.648	-0.03023	0.648	0.03023	-0.648	-0.03348	0.648	0.03348	-0.648	-0.04135	0.648	0.04135	-0.648	-0.04343	0.648	0.04343	-0.648	-0.02972	0.648	0.02972	-0.648	-0.00884	0.648	0.00884	-0.648	-9.98927e-05	0.648	9.98927e-05
-0.6516	-0.02801	0.6516	0.02801	-0.6516	-0.03022	0.6516	0.03022	-0.6516	-0.03346	0.6516	0.03346	-0.6516	-0.04133	0.6516	0.04133	-0.6516	-0.04346	0.6516	0.04346	-0.6516	-0.02987	0.6516	0.02987	-0.6516	-0.00889	0.6516	0.00889	-0.6516	-0.000100675	0.6516	0.000100675
-0.6552	-0.02803	0.6552	0.02803	-0.6552	-0.03021	0.6552	0.03021	-0.6552	-0.03345	0.6552	0.03345	-0.6552	-0.0413	0.6552	0.0413	-0.6552	-0.04348	0.6552	0.04348	-0.6552	-0.03001	0.6552	0.03001	-0.6552	-0.00894	0.6552	0.00894	-0.6552	-0.000101478	0.6552	0.000101478
-0.6588	-0.02805	0.6588	0.02805	-0.6588	-0.0302	0.6588	0.0302	-0.6588	-0.03343	0.6588	0.03343	-0.6588	-0.04128	0.6588	0.04128	-0.6588	-0.0435	0.6588	0.0435	-0.6588	-0.03015	0.6588	0.03015	-0.6588	-0.00899	0.6588	0.00899	-0.6588	-0.000102066	0.6588	0.000102066
-0.6624	-0.02808	0.6624	0.02808	-0.6624	-0.03019	0.6624	0.03019	-0.6624	-0.03342	0.6624	0.03342	-0.6624	-0.04126	0.6624	0.04126	-0.6624	-0.04352	0.6624	0.04352	-0.6624	-0.03029	0.6624	0.03029	-0.6624	-0.00905	0.6624	0.00905	-0.6624	-0.000102553	0.6624	0.000102553
-0.666	-0.0281	0.666	0.0281	-0.666	-0.03018	0.666	0.03018	-0.666	-0.0334	0.666	0.0334	-0.666	-0.04125	0.666	0.04125	-0.666	-0.04354	0.666	0.04354	-0.666	-0.03042	0.666	0.03042	-0.666	-0.0091	0.666	0.0091	-0.666	-0.000102997	0.666	0.000102997
-0.6696	-0.02812	0.6696	0.02812	-0.6696	-0.03017	0.6696	0.03017	-0.6696	-0.03339	0.6696	0.03339	-0.6696	-0.04123	0.6696	0.04123	-0.6696	-0.04356	0.6696	0.04356	-0.6696	-0.03056	0.6696	0.03056	-0.6696	-0.00915	0.6696	0.00915	-0.6696	-0.000103384	0.6696	0.000103384
-0.6732	-0.02814	0.6732	0.02814	-0.6732	-0.03016	0.6732	0.03016	-0.6732	-0.03337	0.6732	0.03337	-0.6732	-0.04121	0.6732	0.04121	-0.6732	-0.04357	0.6732	0.04357	-0.6732	-0.0307	0.6732	0.0307	-0.6732	-0.0092	0.6732	0.0092	-0.6732	-0.000103776	0.6732	0.000103776
-0.6768	-0.02816	0.6768	0.02816	-0.6768	-0.03015	0.6768	0.03015	-0.6768	-0.03335	0.6768	0.03335	-0.6768	-0.04119	0.6768	0.04119	-0.6768	-0.04359	0.6768	0.04359	-0.6768	-0.03084	0.6768	0.03084	-0.6768	-0.00925	0.6768	0.00925	-0.6768	-0.000104257	0.6768	0.000104257
-0.6804	-0.02819	0.6804	0.02819	-0.6804	-0.03014	0.6804	0.03014	-0.6804	-0.03334	0.6804	0.03334	-0.6804	-0.04117	0.6804	0.04117	-0.6804	-0.0436	0.6804	0.0436	-0.6804	-0.03097	0.6804	0.03097	-0.6804	-0.0093	0.6804	0.0093	-0.6804	-0.000105041	0.6804	0.000105041
-0.684	-0.02821	0.684	0.02821	-0.684	-0.03013	0.684	0.03013	-0.684	-0.03332	0.684	0.03332	-0.684	-0.04115	0.684	0.04115	-0.684	-0.04362	0.684	0.04362	-0.684	-0.03111	0.684	0.03111	-0.684	-0.00935	0.684	0.00935	-0.684	-0.000105851	0.684	0.000105851
-0.6876	-0.02824	0.6876	0.02824	-0.6876	-0.03013	0.6876	0.03013	-0.6876	-0.03331	0.6876	0.03331	-0.6876	-0.04113	0.6876	0.04113	-0.6876	-0.04364	0.6876	0.04364	-0.6876	-0.03125	0.6876	0.03125	-0.6876	-0.0094	0.6876	0.0094	-0.6876	-0.000106594	0.6876	0.000106594
-0.6912	-0.02826	0.6912	0.02826	-0.6912	-0.03012	0.6912	0.03012	-0.6912	-0.0333	0.6912	0.0333	-0.6912	-0.0411	0.6912	0.0411	-0.6912	-0.04366	0.6912	0.04366	-0.6912	-0.03138	0.6912	0.03138	-0.6912	-0.00946	0.6912	0.00946	-0.6912	-0.000107272	0.6912	0.000107272
-0.6948	-0.02828	0.6948	0.02828	-0.6948	-0.03011	0.6948	0.03011	-0.6948	-0.03328	0.6948	0.03328	-0.6948	-0.04108	0.6948	0.04108	-0.6948	-0.04367	0.6948	0.04367	-0.6948	-0.0315	0.6948	0.0315	-0.6948	-0.00951	0.6948	0.00951	-0.6948	-0.000107819	0.6948	0.000107819
-0.6984	-0.02831	0.6984	0.02831	-0.6984	-0.0301	0.6984	0.0301	-0.6984	-0.03327	0.6984	0.03327	-0.6984	-0.04107	0.6984	0.04107	-0.6984	-0.04369	0.6984	0.04369	-0.6984	-0.03163	0.6984	0.03163	-0.6984	-0.00956	0.6984	0.00956	-0.6984	-0.000108174	0.6984	0.000108174
-0.702	-0.02833	0.702	0.02833	-0.702	-0.03009	0.702	0.03009	-0.702	-0.03325	0.702	0.03325	-0.702	-0.04105	0.702	0.04105	-0.702	-0.0437	0.702	0.0437	-0.702	-0.03178	0.702	0.03178	-0.702	-0.00961	0.702	0.00961	-0.702	-0.00010843	0.702	0.00010843
-0.7056	-0.02835	0.7056	0.02835	-0.7056	-0.03008	0.7056	0.03008	-0.7056	-0.03324	0.7056	0.03324	-0.7056	-0.04103	0.7056	0.04103	-0.7056	-0.04371	0.7056	0.04371	-0.7056	-0.03191	0.7056	0.03191	-0.7056	-0.00966	0.7056	0.00966	-0.7056	-0.000108846	0.7056	0.000108846
-0.7092	-0.02838	0.7092	0.02838	-0.7092	-0.03007	0.7092	0.03007	-0.7092	-0.03323	0.7092	0.03323	-0.7092	-0.04102	0.7092	0.04102	-0.7092	-0.04372	0.7092	0.04372	-0.7092	-0.03205	0.7092	0.03205	-0.7092	-0.00972	0.7092	0.00972	-0.7092	-0.000109395	0.7092	0.000109395
-0.7128	-0.0284	0.7128	0.0284	-0.7128	-0.03006	0.7128	0.03006	-0.7128	-0.03321	0.7128	0.03321	-0.7128	-0.041	0.7128	0.041	-0.7128	-0.04374	0.7128	0.04374	-0.7128	-0.03218	0.7128	0.03218	-0.7128	-0.00977	0.7128	0.00977	-0.7128	-0.000109979	0.7128	0.000109979
-0.7164	-0.02842	0.7164	0.02842	-0.7164	-0.03005	0.7164	0.03005	-0.7164	-0.0332	0.7164	0.0332	-0.7164	-0.04098	0.7164	0.04098	-0.7164	-0.04375	0.7164	0.04375	-0.7164	-0.0323	0.7164	0.0323	-0.7164	-0.00982	0.7164	0.00982	-0.7164	-0.000110509	0.7164	0.000110509
-0.72	-0.02844	0.72	0.02844	-0.72	-0.03004	0.72	0.03004	-0.72	-0.03318	0.72	0.03318	-0.72	-0.04096	0.72	0.04096	-0.72	-0.04377	0.72	0.04377	-0.72	-0.03242	0.72	0.03242	-0.72	-0.00987	0.72	0.00987	-0.72	-0.0001111	0.72	0.0001111
-0.7236	-0.02846	0.7236	0.02846	-0.7236	-0.03003	0.7236	0.03003	-0.7236	-0.03317	0.7236	0.03317	-0.7236	-0.04094	0.7236	0.04094	-0.7236	-0.04378	0.7236	0.04378	-0.7236	-0.03254	0.7236	0.03254	-0.7236	-0.00992	0.7236	0.00992	-0.7236	-0.000111713	0.7236	0.000111713
-0.7272	-0.02849	0.7272	0.02849	-0.7272	-0.03002	0.7272	0.03002	-0.7272	-0.03315	0.7272	0.03315	-0.7272	-0.04093	0.7272	0.04093	-0.7272	-0.04379	0.7272	0.04379	-0.7272	-0.03266	0.7272	0.03266	-0.7272	-0.00998	0.7272	0.00998	-0.7272	-0.000112362	0.7272	0.000112362
-0.7308	-0.02851	0.7308	0.02851	-0.7308	-0.03002	0.7308	0.03002	-0.7308	-0.03314	0.7308	0.03314	-0.7308	-0.04091	0.7308	0.04091	-0.7308	-0.0438	0.7308	0.0438	-0.7308	-0.03279	0.7308	0.03279	-0.7308	-0.01003	0.7308	0.01003	-0.7308	-0.000113129	0.7308	0.000113129
-0.7344	-0.02853	0.7344	0.02853	-0.7344	-0.03001	0.7344	0.03001	-0.7344	-0.03312	0.7344	0.03312	-0.7344	-0.04089	0.7344	0.04089	-0.7344	-0.04381	0.7344	0.04381	-0.7344	-0.03292	0.7344	0.03292	-0.7344	-0.01008	0.7344	0.01008	-0.7344	-0.00011376	0.7344	0.00011376
-0.738	-0.02856	0.738	0.02856	-0.738	-0.03	0.738	0.03	-0.738	-0.03311	0.738	0.03311	-0.738	-0.04087	0.738	0.04087	-0.738	-0.04382	0.738	0.04382	-0.738	-0.03305	0.738	0.03305	-0.738	-0.01013	0.738	0.01013	-0.738	-0.000114262	0.738	0.000114262
-0.7416	-0.02858	0.7416	0.02858	-0.7416	-0.02999	0.7416	0.02999	-0.7416	-0.0331	0.7416	0.0331	-0.7416	-0.04085	0.7416	0.04085	-0.7416	-0.04383	0.7416	0.04383	-0.7416	-0.03317	0.7416	0.03317	-0.7416	-0.01018	0.7416	0.01018	-0.7416	-0.000114723	0.7416	0.000114723
-0.7452	-0.02861	0.7452	0.02861	-0.7452	-0.02999	0.7452	0.02999	-0.7452	-0.03308	0.7452	0.03308	-0.7452	-0.04084	0.7452	0.04084	-0.7452	-0.04384	0.7452	0.04384	-0.7452	-0.03329	0.7452	0.03329	-0.7452	-0.01023	0.7452	0.01023	-0.7452	-0.000115222	0.7452	0.000115222
-0.7488	-0.02863	0.7488	0.02863	-0.7488	-0.02998	0.7488	0.02998	-0.7488	-0.03307	0.7488	0.03307	-0.7488	-0.04082	0.7488	0.04082	-0.7488	-0.04385	0.7488	0.04385	-0.7488	-0.03342	0.7488	0.03342	-0.7488	-0.01029	0.7488	0.01029	-0.7488	-0.000115706	0.7488	0.000115706
-0.7524	-0.02865	0.7524	0.02865	-0.7524	-0.02997	0.7524	0.02997	-0.7524	-0.03305	0.7524	0.03305	-0.7524	-0.0408	0.7524	0.0408	-0.7524	-0.04385	0.7524	0.04385	-0.7524	-0.03355	0.7524	0.03355	-0.7524	-0.01034	0.7524	0.01034	-0.7524	-0.000116123	0.7524	0.000116123
-0.756	-0.02867	0.756	0.02867	-0.756	-0.02996	0.756	0.02996	-0.756	-0.03304	0.756	0.03304	-0.756	-0.04078	0.756	0.04078	-0.756	-0.04386	0.756	0.04386	-0.756	-0.03367	0.756	0.03367	-0.756	-0.01038	0.756	0.01038	-0.756	-0.000116822	0.756	0.000116822
-0.7596	-0.02869	0.7596	0.02869	-0.7596	-0.02996	0.7596	0.02996	-0.7596	-0.03302	0.7596	0.03302	-0.7596	-0.04076	0.7596	0.04076	-0.7596	-0.04386	0.7596	0.04386	-0.7596	-0.03379	0.7596	0.03379	-0.7596	-0.01044	0.7596	0.01044	-0.7596	-0.00011756	0.7596	0.00011756
-0.7632	-0.02872	0.7632	0.02872	-0.7632	-0.02995	0.7632	0.02995	-0.7632	-0.033	0.7632	0.033	-0.7632	-0.04074	0.7632	0.04074	-0.7632	-0.04387	0.7632	0.04387	-0.7632	-0.0339	0.7632	0.0339	-0.7632	-0.01049	0.7632	0.01049	-0.7632	-0.000118185	0.7632	0.000118185
-0.7668	-0.02874	0.7668	0.02874	-0.7668	-0.02994	0.7668	0.02994	-0.7668	-0.03299	0.7668	0.03299	-0.7668	-0.04072	0.7668	0.04072	-0.7668	-0.04388	0.7668	0.04388	-0.7668	-0.03401	0.7668	0.03401	-0.7668	-0.01054	0.7668	0.01054	-0.7668	-0.000118544	0.7668	0.000118544
-0.7704	-0.02876	0.7704	0.02876	-0.7704	-0.02993	0.7704	0.02993	-0.7704	-0.03297	0.7704	0.03297	-0.7704	-0.0407	0.7704	0.0407	-0.7704	-0.04389	0.7704	0.04389	-0.7704	-0.03412	0.7704	0.03412	-0.7704	-0.01059	0.7704	0.01059	-0.7704	-0.000119046	0.7704	0.000119046
-0.774	-0.02878	0.774	0.02878	-0.774	-0.02992	0.774	0.02992	-0.774	-0.03296	0.774	0.03296	-0.774	-0.04068	0.774	0.04068	-0.774	-0.04389	0.774	0.04389	-0.774	-0.03423	0.774	0.03423	-0.774	-0.01065	0.774	0.01065	-0.774	-0.000119567	0.774	0.000119567
-0.7776	-0.0288	0.7776	0.0288	-0.7776	-0.02991	0.7776	0.02991	-0.7776	-0.03295	0.7776	0.03295	-0.7776	-0.04066	0.7776	0.04066	-0.7776	-0.0439	0.7776	0.0439	-0.7776	-0.03435	0.7776	0.03435	-0.7776	-0.0107	0.7776	0.0107	-0.7776	-0.000120108	0.7776	0.000120108
-0.7812	-0.02883	0.7812	0.02883	-0.7812	-0.02991	0.7812	0.02991	-0.7812	-0.03293	0.7812	0.03293	-0.7812	-0.04064	0.7812	0.04064	-0.7812	-0.04391	0.7812	0.04391	-0.7812	-0.03447	0.7812	0.03447	-0.7812	-0.01075	0.7812	0.01075	-0.7812	-0.000120688	0.7812	0.000120688
-0.7848	-0.02884	0.7848	0.02884	-0.7848	-0.0299	0.7848	0.0299	-0.7848	-0.03292	0.7848	0.03292	-0.7848	-0.04062	0.7848	0.04062	-0.7848	-0.04391	0.7848	0.04391	-0.7848	-0.03458	0.7848	0.03458	-0.7848	-0.0108	0.7848	0.0108	-0.7848	-0.000121317	0.7848	0.000121317
-0.7884	-0.02886	0.7884	0.02886	-0.7884	-0.02989	0.7884	0.02989	-0.7884	-0.03291	0.7884	0.03291	-0.7884	-0.0406	0.7884	0.0406	-0.7884	-0.04392	0.7884	0.04392	-0.7884	-0.0347	0.7884	0.0347	-0.7884	-0.01085	0.7884	0.01085	-0.7884	-0.000121966	0.7884	0.000121966
-0.792	-0.02889	0.792	0.02889	-0.792	-0.02987	0.792	0.02987	-0.792	-0.03289	0.792	0.03289	-0.792	-0.04057	0.792	0.04057	-0.792	-0.04392	0.792	0.04392	-0.792	-0.03482	0.792	0.03482	-0.792	-0.0109	0.792	0.0109	-0.792	-0.000122587	0.792	0.000122587
-0.7956	-0.02891	0.7956	0.02891	-0.7956	-0.02987	0.7956	0.02987	-0.7956	-0.03287	0.7956	0.03287	-0.7956	-0.04055	0.7956	0.04055	-0.7956	-0.04393	0.7956	0.04393	-0.7956	-0.03492	0.7956	0.03492	-0.7956	-0.01095	0.7956	0.01095	-0.7956	-0.000123155	0.7956	0.000123155
-0.7992	-0.02893	0.7992	0.02893	-0.7992	-0.02986	0.7992	0.02986	-0.7992	-0.03285	0.7992	0.03285	-0.7992	-0.04053	0.7992	0.04053	-0.7992	-0.04393	0.7992	0.04393	-0.7992	-0.03504	0.7992	0.03504	-0.7992	-0.01101	0.7992	0.01101	-0.7992	-0.000123655	0.7992	0.000123655
-0.8028	-0.02895	0.8028	0.02895	-0.8028	-0.02985	0.8028	0.02985	-0.8028	-0.03284	0.8028	0.03284	-0.8028	-0.04051	0.8028	0.04051	-0.8028	-0.04393	0.8028	0.04393	-0.8028	-0.03516	0.8028	0.03516	-0.8028	-0.01106	0.8028	0.01106	-0.8028	-0.000124136	0.8028	0.000124136
-0.8064	-0.02897	0.8064	0.02897	-0.8064	-0.02984	0.8064	0.02984	-0.8064	-0.03282	0.8064	0.03282	-0.8064	-0.04049	0.8064	0.04049	-0.8064	-0.04393	0.8064	0.04393	-0.8064	-0.03528	0.8064	0.03528	-0.8064	-0.01111	0.8064	0.01111	-0.8064	-0.000124742	0.8064	0.000124742
-0.81	-0.02898	0.81	0.02898	-0.81	-0.02983	0.81	0.02983	-0.81	-0.03281	0.81	0.03281	-0.81	-0.04047	0.81	0.04047	-0.81	-0.04393	0.81	0.04393	-0.81	-0.03538	0.81	0.03538	-0.81	-0.01116	0.81	0.01116	-0.81	-0.000125469	0.81	0.000125469
-0.8136	-0.02901	0.8136	0.02901	-0.8136	-0.02982	0.8136	0.02982	-0.8136	-0.03279	0.8136	0.03279	-0.8136	-0.04045	0.8136	0.04045	-0.8136	-0.04393	0.8136	0.04393	-0.8136	-0.03548	0.8136	0.03548	-0.8136	-0.01121	0.8136	0.01121	-0.8136	-0.000126177	0.8136	0.000126177
-0.8172	-0.02902	0.8172	0.02902	-0.8172	-0.02981	0.8172	0.02981	-0.8172	-0.03278	0.8172	0.03278	-0.8172	-0.04043	0.8172	0.04043	-0.8172	-0.04393	0.8172	0.04393	-0.8172	-0.03559	0.8172	0.03559	-0.8172	-0.01126	0.8172	0.01126	-0.8172	-0.000126735	0.8172	0.000126735
-0.8208	-0.02904	0.8208	0.02904	-0.8208	-0.0298	0.8208	0.0298	-0.8208	-0.03277	0.8208	0.03277	-0.8208	-0.04041	0.8208	0.04041	-0.8208	-0.04394	0.8208	0.04394	-0.8208	-0.03571	0.8208	0.03571	-0.8208	-0.01131	0.8208	0.01131	-0.8208	-0.000127245	0.8208	0.000127245
-0.8244	-0.02906	0.8244	0.02906	-0.8244	-0.02979	0.8244	0.02979	-0.8244	-0.03275	0.8244	0.03275	-0.8244	-0.04039	0.8244	0.04039	-0.8244	-0.04394	0.8244	0.04394	-0.8244	-0.03583	0.8244	0.03583	-0.8244	-0.01137	0.8244	0.01137	-0.8244	-0.000127743	0.8244	0.000127743
-0.828	-0.02908	0.828	0.02908	-0.828	-0.02978	0.828	0.02978	-0.828	-0.03274	0.828	0.03274	-0.828	-0.04037	0.828	0.04037	-0.828	-0.04394	0.828	0.04394	-0.828	-0.03594	0.828	0.03594	-0.828	-0.01142	0.828	0.01142	-0.828	-0.000128176	0.828	0.000128176
-0.8316	-0.0291	0.8316	0.0291	-0.8316	-0.02978	0.8316	0.02978	-0.8316	-0.03272	0.8316	0.03272	-0.8316	-0.04035	0.8316	0.04035	-0.8316	-0.04394	0.8316	0.04394	-0.8316	-0.03605	0.8316	0.03605	-0.8316	-0.01147	0.8316	0.01147	-0.8316	-0.000128553	0.8316	0.000128553
-0.8352	-0.02912	0.8352	0.02912	-0.8352	-0.02977	0.8352	0.02977	-0.8352	-0.03271	0.8352	0.03271	-0.8352	-0.04032	0.8352	0.04032	-0.8352	-0.04394	0.8352	0.04394	-0.8352	-0.03616	0.8352	0.03616	-0.8352	-0.01152	0.8352	0.01152	-0.8352	-0.000128978	0.8352	0.000128978
-0.8388	-0.02914	0.8388	0.02914	-0.8388	-0.02976	0.8388	0.02976	-0.8388	-0.03269	0.8388	0.03269	-0.8388	-0.0403	0.8388	0.0403	-0.8388	-0.04394	0.8388	0.04394	-0.8388	-0.03625	0.8388	0.03625	-0.8388	-0.01157	0.8388	0.01157	-0.8388	-0.000129504	0.8388	0.000129504
-0.8424	-0.02916	0.8424	0.02916	-0.8424	-0.02975	0.8424	0.02975	-0.8424	-0.03268	0.8424	0.03268	-0.8424	-0.04027	0.8424	0.04027	-0.8424	-0.04394	0.8424	0.04394	-0.8424	-0.03635	0.8424	0.03635	-0.8424	-0.01162	0.8424	0.01162	-0.8424	-0.00013013	0.8424	0.00013013
-0.846	-0.02917	0.846	0.02917	-0.846	-0.02973	0.846	0.02973	-0.846	-0.03267	0.846	0.03267	-0.846	-0.04025	0.846	0.04025	-0.846	-0.04394	0.846	0.04394	-0.846	-0.03644	0.846	0.03644	-0.846	-0.01167	0.846	0.01167	-0.846	-0.000130681	0.846	0.000130681
-0.8496	-0.0292	0.8496	0.0292	-0.8496	-0.02972	0.8496	0.02972	-0.8496	-0.03265	0.8496	0.03265	-0.8496	-0.04023	0.8496	0.04023	-0.8496	-0.04394	0.8496	0.04394	-0.8496	-0.03654	0.8496	0.03654	-0.8496	-0.01172	0.8496	0.01172	-0.8496	-0.000131082	0.8496	0.000131082
-0.8532	-0.02921	0.8532	0.02921	-0.8532	-0.02971	0.8532	0.02971	-0.8532	-0.03263	0.8532	0.03263	-0.8532	-0.04022	0.8532	0.04022	-0.8532	-0.04394	0.8532	0.04394	-0.8532	-0.03665	0.8532	0.03665	-0.8532	-0.01177	0.8532	0.01177	-0.8532	-0.00013152	0.8532	0.00013152
-0.8568	-0.02923	0.8568	0.02923	-0.8568	-0.0297	0.8568	0.0297	-0.8568	-0.03261	0.8568	0.03261	-0.8568	-0.04019	0.8568	0.04019	-0.8568	-0.04394	0.8568	0.04394	-0.8568	-0.03676	0.8568	0.03676	-0.8568	-0.01183	0.8568	0.01183	-0.8568	-0.000132111	0.8568	0.000132111
-0.8604	-0.02924	0.8604	0.02924	-0.8604	-0.02969	0.8604	0.02969	-0.8604	-0.0326	0.8604	0.0326	-0.8604	-0.04017	0.8604	0.04017	-0.8604	-0.04394	0.8604	0.04394	-0.8604	-0.03686	0.8604	0.03686	-0.8604	-0.01188	0.8604	0.01188	-0.8604	-0.0001329	0.8604	0.0001329
-0.864	-0.02926	0.864	0.02926	-0.864	-0.02968	0.864	0.02968	-0.864	-0.03259	0.864	0.03259	-0.864	-0.04014	0.864	0.04014	-0.864	-0.04394	0.864	0.04394	-0.864	-0.03697	0.864	0.03697	-0.864	-0.01193	0.864	0.01193	-0.864	-0.000133602	0.864	0.000133602
-0.8676	-0.02928	0.8676	0.02928	-0.8676	-0.02967	0.8676	0.02967	-0.8676	-0.03257	0.8676	0.03257	-0.8676	-0.04012	0.8676	0.04012	-0.8676	-0.04394	0.8676	0.04394	-0.8676	-0.03708	0.8676	0.03708	-0.8676	-0.01198	0.8676	0.01198	-0.8676	-0.000134154	0.8676	0.000134154
-0.8712	-0.02929	0.8712	0.02929	-0.8712	-0.02966	0.8712	0.02966	-0.8712	-0.03255	0.8712	0.03255	-0.8712	-0.04009	0.8712	0.04009	-0.8712	-0.04393	0.8712	0.04393	-0.8712	-0.03717	0.8712	0.03717	-0.8712	-0.01203	0.8712	0.01203	-0.8712	-0.000134576	0.8712	0.000134576
-0.8748	-0.02931	0.8748	0.02931	-0.8748	-0.02965	0.8748	0.02965	-0.8748	-0.03254	0.8748	0.03254	-0.8748	-0.04007	0.8748	0.04007	-0.8748	-0.04393	0.8748	0.04393	-0.8748	-0.03727	0.8748	0.03727	-0.8748	-0.01208	0.8748	0.01208	-0.8748	-0.000135165	0.8748	0.000135165
-0.8784	-0.02932	0.8784	0.02932	-0.8784	-0.02964	0.8784	0.02964	-0.8784	-0.03252	0.8784	0.03252	-0.8784	-0.04005	0.8784	0.04005	-0.8784	-0.04393	0.8784	0.04393	-0.8784	-0.03736	0.8784	0.03736	-0.8784	-0.01213	0.8784	0.01213	-0.8784	-0.000135799	0.8784	0.000135799
-0.882	-0.02934	0.882	0.02934	-0.882	-0.02963	0.882	0.02963	-0.882	-0.03251	0.882	0.03251	-0.882	-0.04003	0.882	0.04003	-0.882	-0.04392	0.882	0.04392	-0.882	-0.03746	0.882	0.03746	-0.882	-0.01218	0.882	0.01218	-0.882	-0.000136425	0.882	0.000136425
-0.8856	-0.02935	0.8856	0.02935	-0.8856	-0.02962	0.8856	0.02962	-0.8856	-0.03249	0.8856	0.03249	-0.8856	-0.04001	0.8856	0.04001	-0.8856	-0.04392	0.8856	0.04392	-0.8856	-0.03756	0.8856	0.03756	-0.8856	-0.01223	0.8856	0.01223	-0.8856	-0.000136844	0.8856	0.000136844
-0.8892	-0.02936	0.8892	0.02936	-0.8892	-0.02961	0.8892	0.02961	-0.8892	-0.03248	0.8892	0.03248	-0.8892	-0.03999	0.8892	0.03999	-0.8892	-0.04391	0.8892	0.04391	-0.8892	-0.03766	0.8892	0.03766	-0.8892	-0.01228	0.8892	0.01228	-0.8892	-0.000137371	0.8892	0.000137371
-0.8928	-0.02938	0.8928	0.02938	-0.8928	-0.0296	0.8928	0.0296	-0.8928	-0.03246	0.8928	0.03246	-0.8928	-0.03996	0.8928	0.03996	-0.8928	-0.04391	0.8928	0.04391	-0.8928	-0.03777	0.8928	0.03777	-0.8928	-0.01233	0.8928	0.01233	-0.8928	-0.000138014	0.8928	0.000138014
-0.8964	-0.02939	0.8964	0.02939	-0.8964	-0.02959	0.8964	0.02959	-0.8964	-0.03244	0.8964	0.03244	-0.8964	-0.03994	0.8964	0.03994	-0.8964	-0.0439	0.8964	0.0439	-0.8964	-0.03787	0.8964	0.03787	-0.8964	-0.01239	0.8964	0.01239	-0.8964	-0.000138521	0.8964	0.000138521
-0.9	-0.0294	0.9	0.0294	-0.9	-0.02958	0.9	0.02958	-0.9	-0.03243	0.9	0.03243	-0.9	-0.03992	0.9	0.03992	-0.9	-0.0439	0.9	0.0439	-0.9	-0.03797	0.9	0.03797	-0.9	-0.01244	0.9	0.01244	-0.9	-0.00013886	0.9	0.00013886
-0.9036	-0.02943	0.9036	0.02943	-0.9036	-0.02957	0.9036	0.02957	-0.9036	-0.03241	0.9036	0.03241	-0.9036	-0.0399	0.9036	0.0399	-0.9036	-0.0439	0.9036	0.0439	-0.9036	-0.03807	0.9036	0.03807	-0.9036	-0.01249	0.9036	0.01249	-0.9036	-0.000139224	0.9036	0.000139224
-0.9072	-0.02944	0.9072	0.02944	-0.9072	-0.02956	0.9072	0.02956	-0.9072	-0.03239	0.9072	0.03239	-0.9072	-0.03988	0.9072	0.03988	-0.9072	-0.04389	0.9072	0.04389	-0.9072	-0.03816	0.9072	0.03816	-0.9072	-0.01254	0.9072	0.01254	-0.9072	-0.000139739	0.9072	0.000139739
-0.9108	-0.02946	0.9108	0.02946	-0.9108	-0.02954	0.9108	0.02954	-0.9108	-0.03238	0.9108	0.03238	-0.9108	-0.03986	0.9108	0.03986	-0.9108	-0.04389	0.9108	0.04389	-0.9108	-0.03825	0.9108	0.03825	-0.9108	-0.01259	0.9108	0.01259	-0.9108	-0.000140196	0.9108	0.000140196
-0.9144	-0.02947	0.9144	0.02947	-0.9144	-0.02953	0.9144	0.02953	-0.9144	-0.03236	0.9144	0.03236	-0.9144	-0.03984	0.9144	0.03984	-0.9144	-0.04388	0.9144	0.04388	-0.9144	-0.03835	0.9144	0.03835	-0.9144	-0.01264	0.9144	0.01264	-0.9144	-0.000140671	0.9144	0.000140671
-0.918	-0.02949	0.918	0.02949	-0.918	-0.02952	0.918	0.02952	-0.918	-0.03235	0.918	0.03235	-0.918	-0.03982	0.918	0.03982	-0.918	-0.04387	0.918	0.04387	-0.918	-0.03844	0.918	0.03844	-0.918	-0.01269	0.918	0.01269	-0.918	-0.000141162	0.918	0.000141162
-0.9216	-0.0295	0.9216	0.0295	-0.9216	-0.02951	0.9216	0.02951	-0.9216	-0.03233	0.9216	0.03233	-0.9216	-0.0398	0.9216	0.0398	-0.9216	-0.04386	0.9216	0.04386	-0.9216	-0.03853	0.9216	0.03853	-0.9216	-0.01274	0.9216	0.01274	-0.9216	-0.000141669	0.9216	0.000141669
-0.9252	-0.02952	0.9252	0.02952	-0.9252	-0.02949	0.9252	0.02949	-0.9252	-0.03231	0.9252	0.03231	-0.9252	-0.03977	0.9252	0.03977	-0.9252	-0.04386	0.9252	0.04386	-0.9252	-0.03862	0.9252	0.03862	-0.9252	-0.01279	0.9252	0.01279	-0.9252	-0.000142286	0.9252	0.000142286
-0.9288	-0.02953	0.9288	0.02953	-0.9288	-0.02948	0.9288	0.02948	-0.9288	-0.0323	0.9288	0.0323	-0.9288	-0.03975	0.9288	0.03975	-0.9288	-0.04385	0.9288	0.04385	-0.9288	-0.0387	0.9288	0.0387	-0.9288	-0.01284	0.9288	0.01284	-0.9288	-0.000142966	0.9288	0.000142966
-0.9324	-0.02954	0.9324	0.02954	-0.9324	-0.02948	0.9324	0.02948	-0.9324	-0.03228	0.9324	0.03228	-0.9324	-0.03972	0.9324	0.03972	-0.9324	-0.04384	0.9324	0.04384	-0.9324	-0.03879	0.9324	0.03879	-0.9324	-0.01289	0.9324	0.01289	-0.9324	-0.000143714	0.9324	0.000143714
-0.936	-0.02956	0.936	0.02956	-0.936	-0.02947	0.936	0.02947	-0.936	-0.03227	0.936	0.03227	-0.936	-0.0397	0.936	0.0397	-0.936	-0.04383	0.936	0.04383	-0.936	-0.03887	0.936	0.03887	-0.936	-0.01294	0.936	0.01294	-0.936	-0.000144408	0.936	0.000144408
-0.9396	-0.02957	0.9396	0.02957	-0.9396	-0.02946	0.9396	0.02946	-0.9396	-0.03225	0.9396	0.03225	-0.9396	-0.03968	0.9396	0.03968	-0.9396	-0.04382	0.9396	0.04382	-0.9396	-0.03896	0.9396	0.03896	-0.9396	-0.013	0.9396	0.013	-0.9396	-0.000145018	0.9396	0.000145018
-0.9432	-0.02958	0.9432	0.02958	-0.9432	-0.02945	0.9432	0.02945	-0.9432	-0.03223	0.9432	0.03223	-0.9432	-0.03967	0.9432	0.03967	-0.9432	-0.04382	0.9432	0.04382	-0.9432	-0.03905	0.9432	0.03905	-0.9432	-0.01305	0.9432	0.01305	-0.9432	-0.000145536	0.9432	0.000145536
-0.9468	-0.02959	0.9468	0.02959	-0.9468	-0.02943	0.9468	0.02943	-0.9468	-0.03222	0.9468	0.03222	-0.9468	-0.03965	0.9468	0.03965	-0.9468	-0.04381	0.9468	0.04381	-0.9468	-0.03914	0.9468	0.03914	-0.9468	-0.0131	0.9468	0.0131	-0.9468	-0.000145941	0.9468	0.000145941
-0.9504	-0.02961	0.9504	0.02961	-0.9504	-0.02942	0.9504	0.02942	-0.9504	-0.0322	0.9504	0.0322	-0.9504	-0.03962	0.9504	0.03962	-0.9504	-0.0438	0.9504	0.0438	-0.9504	-0.03923	0.9504	0.03923	-0.9504	-0.01315	0.9504	0.01315	-0.9504	-0.000146267	0.9504	0.000146267
-0.954	-0.02961	0.954	0.02961	-0.954	-0.02941	0.954	0.02941	-0.954	-0.03219	0.954	0.03219	-0.954	-0.0396	0.954	0.0396	-0.954	-0.04379	0.954	0.04379	-0.954	-0.03932	0.954	0.03932	-0.954	-0.01319	0.954	0.01319	-0.954	-0.000146611	0.954	0.000146611
-0.9576	-0.02963	0.9576	0.02963	-0.9576	-0.0294	0.9576	0.0294	-0.9576	-0.03217	0.9576	0.03217	-0.9576	-0.03958	0.9576	0.03958	-0.9576	-0.04378	0.9576	0.04378	-0.9576	-0.03941	0.9576	0.03941	-0.9576	-0.01324	0.9576	0.01324	-0.9576	-0.000146995	0.9576	0.000146995
-0.9612	-0.02964	0.9612	0.02964	-0.9612	-0.02938	0.9612	0.02938	-0.9612	-0.03216	0.9612	0.03216	-0.9612	-0.03955	0.9612	0.03955	-0.9612	-0.04377	0.9612	0.04377	-0.9612	-0.03949	0.9612	0.03949	-0.9612	-0.0133	0.9612	0.0133	-0.9612	-0.000147732	0.9612	0.000147732
-0.9648	-0.02965	0.9648	0.02965	-0.9648	-0.02937	0.9648	0.02937	-0.9648	-0.03215	0.9648	0.03215	-0.9648	-0.03953	0.9648	0.03953	-0.9648	-0.04377	0.9648	0.04377	-0.9648	-0.03957	0.9648	0.03957	-0.9648	-0.01335	0.9648	0.01335	-0.9648	-0.000148416	0.9648	0.000148416
-0.9684	-0.02966	0.9684	0.02966	-0.9684	-0.02936	0.9684	0.02936	-0.9684	-0.03213	0.9684	0.03213	-0.9684	-0.03951	0.9684	0.03951	-0.9684	-0.04376	0.9684	0.04376	-0.9684	-0.03965	0.9684	0.03965	-0.9684	-0.0134	0.9684	0.0134	-0.9684	-0.000148975	0.9684	0.000148975
-0.972	-0.02968	0.972	0.02968	-0.972	-0.02935	0.972	0.02935	-0.972	-0.03211	0.972	0.03211	-0.972	-0.03949	0.972	0.03949	-0.972	-0.04375	0.972	0.04375	-0.972	-0.03973	0.972	0.03973	-0.972	-0.01345	0.972	0.01345	-0.972	-0.000149353	0.972	0.000149353
-0.9756	-0.02969	0.9756	0.02969	-0.9756	-0.02934	0.9756	0.02934	-0.9756	-0.03209	0.9756	0.03209	-0.9756	-0.03946	0.9756	0.03946	-0.9756	-0.04374	0.9756	0.04374	-0.9756	-0.03981	0.9756	0.03981	-0.9756	-0.0135	0.9756	0.0135	-0.9756	-0.000149935	0.9756	0.000149935
-0.9792	-0.02971	0.9792	0.02971	-0.9792	-0.02933	0.9792	0.02933	-0.9792	-0.03208	0.9792	0.03208	-0.9792	-0.03944	0.9792	0.03944	-0.9792	-0.04372	0.9792	0.04372	-0.9792	-0.0399	0.9792	0.0399	-0.9792	-0.01355	0.9792	0.01355	-0.9792	-0.000150473	0.9792	0.000150473
-0.9828	-0.02972	0.9828	0.02972	-0.9828	-0.02932	0.9828	0.02932	-0.9828	-0.03206	0.9828	0.03206	-0.9828	-0.03942	0.9828	0.03942	-0.9828	-0.04372	0.9828	0.04372	-0.9828	-0.03999	0.9828	0.03999	-0.9828	-0.0136	0.9828	0.0136	-0.9828	-0.000150963	0.9828	0.000150963
-0.9864	-0.02974	0.9864	0.02974	-0.9864	-0.0293	0.9864	0.0293	-0.9864	-0.03205	0.9864	0.03205	-0.9864	-0.0394	0.9864	0.0394	-0.9864	-0.04371	0.9864	0.04371	-0.9864	-0.04008	0.9864	0.04008	-0.9864	-0.01365	0.9864	0.01365	-0.9864	-0.000151483	0.9864	0.000151483
-0.99	-0.02975	0.99	0.02975	-0.99	-0.02929	0.99	0.02929	-0.99	-0.03204	0.99	0.03204	-0.99	-0.03938	0.99	0.03938	-0.99	-0.0437	0.99	0.0437	-0.99	-0.04016	0.99	0.04016	-0.99	-0.0137	0.99	0.0137	-0.99	-0.000152188	0.99	0.000152188
-0.9936	-0.02976	0.9936	0.02976	-0.9936	-0.02928	0.9936	0.02928	-0.9936	-0.03202	0.9936	0.03202	-0.9936	-0.03936	0.9936	0.03936	-0.9936	-0.04369	0.9936	0.04369	-0.9936	-0.04023	0.9936	0.04023	-0.9936	-0.01375	0.9936	0.01375	-0.9936	-0.000152859	0.9936	0.000152859
-0.9972	-0.02977	0.9972	0.02977	-0.9972	-0.02927	0.9972	0.02927	-0.9972	-0.03201	0.9972	0.03201	-0.9972	-0.03934	0.9972	0.03934	-0.9972	-0.04368	0.9972	0.04368	-0.9972	-0.0403	0.9972	0.0403	-0.9972	-0.0138	0.9972	0.0138	-0.9972	-0.000153308	0.9972	0.000153308
-1.0008	-0.02978	1.0008	0.02978	-1.0008	-0.02925	1.0008	0.02925	-1.0008	-0.03199	1.0008	0.03199	-1.0008	-0.03932	1.0008	0.03932	-1.0008	-0.04367	1.0008	0.04367	-1.0008	-0.04038	1.0008	0.04038	-1.0008	-0.01385	1.0008	0.01385	-1.0008	-0.000153654	1.0008	0.000153654

## Sheet: Fig.1d
B/T	sigma_xy(Ohm^-1 cm^-1) for 2K	B/T	sigma_xy(Ohm^-1 cm^-1) for 2K	B/T	sigma_xy(Ohm^-1 cm^-1) for 18K	B/T	sigma_xy(Ohm^-1 cm^-1) for 18K	B/T	sigma_xy(Ohm^-1 cm^-1) for 30K	B/T	sigma_xy(Ohm^-1 cm^-1) for 30K
0	0	0	0	0	0	0	0	0	0	0	0
-0.0036	-11.8058	0.0036	11.8058	-0.0036	-21.6872	0.0036	21.6872	-0.0036	-32.7242	0.0036	32.7242
-0.0072	-19.0169	0.0072	19.0169	-0.0072	-26.5122	0.0072	26.5122	-0.0072	-38.4746	0.0072	38.4746
-0.0108	-20.7175	0.0108	20.7175	-0.0108	-26.2905	0.0108	26.2905	-0.0108	-39.3315	0.0108	39.3315
-0.0144	-19.7543	0.0144	19.7543	-0.0144	-24.823	0.0144	24.823	-0.0144	-36.1813	0.0144	36.1813
-0.018	-18.1184	0.018	18.1184	-0.018	-21.7914	0.018	21.7914	-0.018	-30.7715	0.018	30.7715
-0.0216	-16.5354	0.0216	16.5354	-0.0216	-19.4099	0.0216	19.4099	-0.0216	-26.9651	0.0216	26.9651
-0.0252	-15.2006	0.0252	15.2006	-0.0252	-17.5308	0.0252	17.5308	-0.0252	-23.9279	0.0252	23.9279
-0.0288	-14.1306	0.0288	14.1306	-0.0288	-16.2704	0.0288	16.2704	-0.0288	-21.5448	0.0288	21.5448
-0.0324	-13.2771	0.0324	13.2771	-0.0324	-15.1885	0.0324	15.1885	-0.0324	-19.6352	0.0324	19.6352
-0.036	-12.5854	0.036	12.5854	-0.036	-14.3063	0.036	14.3063	-0.036	-18.1514	0.036	18.1514
-0.0396	-12.0114	0.0396	12.0114	-0.0396	-13.6425	0.0396	13.6425	-0.0396	-16.9591	0.0396	16.9591
-0.0432	-11.5212	0.0432	11.5212	-0.0432	-13.0312	0.0432	13.0312	-0.0432	-15.9197	0.0432	15.9197
-0.0468	-11.0957	0.0468	11.0957	-0.0468	-12.53	0.0468	12.53	-0.0468	-15.0935	0.0468	15.0935
-0.0504	-10.7168	0.0504	10.7168	-0.0504	-12.1068	0.0504	12.1068	-0.0504	-14.3776	0.0504	14.3776
-0.054	-10.4217	0.054	10.4217	-0.054	-11.7067	0.054	11.7067	-0.054	-13.7382	0.054	13.7382
-0.0576	-10.0755	0.0576	10.0755	-0.0576	-11.3846	0.0576	11.3846	-0.0576	-13.2213	0.0576	13.2213
-0.0612	-9.80128	0.0612	9.80128	-0.0612	-11.0939	0.0612	11.0939	-0.0612	-12.7848	0.0612	12.7848
-0.0648	-9.55226	0.0648	9.55226	-0.0648	-10.8179	0.0648	10.8179	-0.0648	-12.3912	0.0648	12.3912
-0.0684	-9.32613	0.0684	9.32613	-0.0684	-10.5755	0.0684	10.5755	-0.0684	-12.0369	0.0684	12.0369
-0.072	-9.11854	0.072	9.11854	-0.072	-10.3387	0.072	10.3387	-0.072	-11.6796	0.072	11.6796
-0.0756	-8.92725	0.0756	8.92725	-0.0756	-10.1179	0.0756	10.1179	-0.0756	-11.3592	0.0756	11.3592
-0.0792	-8.75425	0.0792	8.75425	-0.0792	-9.94165	0.0792	9.94165	-0.0792	-11.0832	0.0792	11.0832
-0.0828	-8.59222	0.0828	8.59222	-0.0828	-9.76955	0.0828	9.76955	-0.0828	-10.8269	0.0828	10.8269
-0.0864	-8.44372	0.0864	8.44372	-0.0864	-9.61054	0.0864	9.61054	-0.0864	-10.5969	0.0864	10.5969
-0.09	-8.30669	0.09	8.30669	-0.09	-9.45795	0.09	9.45795	-0.09	-10.3861	0.09	10.3861
-0.0936	-8.17752	0.0936	8.17752	-0.0936	-9.30847	0.0936	9.30847	-0.0936	-10.185	0.0936	10.185
-0.0972	-8.05565	0.0972	8.05565	-0.0972	-9.17677	0.0972	9.17677	-0.0972	-10.0045	0.0972	10.0045
-0.1008	-7.94075	0.1008	7.94075	-0.1008	-9.0558	0.1008	9.0558	-0.1008	-9.83636	0.1008	9.83636

## Sheet: Fig.1e
T/K	Mobility/cm^2V^-1s^-1	p/cm^-3
2	911043	284020000000000
4	883176	262172000000000
6	948683	287141000000000
8	848528	284020000000000
10	1.04881e+06	272160000000000
14	1.22474e+06	262172000000000
16	989949	293383000000000
18	1.09545e+06	312110000000000
20	948683	318352000000000
30	894427	449438000000000
50	707107	1186020000000000
75	226274	7802750000000000
100	104881	3.1211e+16
120	58821.8	7.36579e+16
150	27568.1	2.10674e+17
175	16124.5	4.16979e+17
200	9848.86	7.1161e+17
250	4358.9	1.44632e+18
300	2213.59	2.08851e+18

## Sheet: Fig.2a
Ang/deg	tau_7T/1*e-9 N-m for 4K	Ang/deg	tau_7T/1*e-9 N-m for 60K	Ang/deg	tau_7T/1*e-9 N-m for 120K	Ang/deg	tau_7T/1*e-9 N-m for 150K	Ang/deg	tau_7T/1*e-9 N-m for 200K	Ang/deg	tau_7T/1*e-9 N-m for 270K
-9	0.000141795	-9	0.000121474	-9	0.000114893	-9	9.62243e-05	-9	7.70777e-05	-9	5.14153e-05
-8.62963	0.000141933	-8.62963	0.000122754	-8.62963	0.000114727	-8.62963	9.48789e-05	-8.62963	7.57534e-05	-8.62963	5.20533e-05
-8.25926	0.00014198	-8.25926	0.000122844	-8.25926	0.000113209	-8.25926	9.41853e-05	-8.25926	7.65285e-05	-8.25926	5.10482e-05
-7.88889	0.000134917	-7.88889	0.00012269	-7.88889	0.000112688	-7.88889	9.51435e-05	-7.88889	7.54144e-05	-7.88889	5.06497e-05
-7.51852	0.000132532	-7.51852	0.000116695	-7.51852	0.000111834	-7.51852	9.23508e-05	-7.51852	7.3297e-05	-7.51852	4.78327e-05
-7.14815	0.000124055	-7.14815	0.000113919	-7.14815	0.000107653	-7.14815	8.96597e-05	-7.14815	6.99856e-05	-7.14815	4.57184e-05
-6.77778	0.000112627	-6.77778	0.000106324	-6.77778	0.000103965	-6.77778	8.57647e-05	-6.77778	6.7474e-05	-6.77778	4.45374e-05
-6.40741	0.000108073	-6.40741	9.87472e-05	-6.40741	9.8036e-05	-6.40741	8.30698e-05	-6.40741	6.44949e-05	-6.40741	4.21459e-05
-6.03704	0.000101797	-6.03704	9.35209e-05	-6.03704	9.25924e-05	-6.03704	7.76635e-05	-6.03704	6.15688e-05	-6.03704	3.97361e-05
-5.66667	9.08564e-05	-5.66667	8.83807e-05	-5.66667	8.70158e-05	-5.66667	7.27914e-05	-5.66667	5.6355e-05	-5.66667	3.68626e-05
-5.2963	8.0085e-05	-5.2963	8.07244e-05	-5.2963	8.18676e-05	-5.2963	6.95496e-05	-5.2963	5.33685e-05	-5.2963	3.38794e-05
-4.92593	7.24962e-05	-4.92593	7.13575e-05	-4.92593	7.69274e-05	-4.92593	6.36959e-05	-4.92593	4.87592e-05	-4.92593	3.05513e-05
-4.55556	6.2607e-05	-4.55556	6.43818e-05	-4.55556	6.99223e-05	-4.55556	5.74968e-05	-4.55556	4.28454e-05	-4.55556	2.8105e-05
-4.18519	5.68073e-05	-4.18519	5.49782e-05	-4.18519	6.36549e-05	-4.18519	5.30241e-05	-4.18519	4.05089e-05	-4.18519	2.57631e-05
-3.81481	4.52388e-05	-3.81481	4.79692e-05	-3.81481	5.60635e-05	-3.81481	4.81784e-05	-3.81481	3.59448e-05	-3.81481	2.2532e-05
-3.44444	4.17451e-05	-3.44444	4.00459e-05	-3.44444	5.00739e-05	-3.44444	4.23309e-05	-3.44444	3.21001e-05	-3.44444	2.07476e-05
-3.07407	3.00783e-05	-3.07407	3.39558e-05	-3.07407	4.41524e-05	-3.07407	3.74861e-05	-3.07407	2.83066e-05	-3.07407	1.79021e-05
-2.7037	2.41565e-05	-2.7037	2.78461e-05	-2.7037	3.8763e-05	-2.7037	3.15868e-05	-2.7037	2.28834e-05	-2.7037	1.37901e-05
-2.33333	1.56441e-05	-2.33333	1.86257e-05	-2.33333	3.18338e-05	-2.33333	2.47495e-05	-2.33333	1.83606e-05	-2.33333	1.13608e-05
-1.96296	2.55672e-06	-1.96296	9.6619e-06	-1.96296	2.37264e-05	-1.96296	1.88797e-05	-1.96296	1.50123e-05	-1.96296	9.04783e-06
-1.59259	-6.99358e-06	-1.59259	1.83568e-06	-1.59259	1.79278e-05	-1.59259	1.4343e-05	-1.59259	1.03551e-05	-1.59259	6.35016e-06
-1.22222	-1.16282e-05	-1.22222	-5.35209e-06	-1.22222	1.15375e-05	-1.22222	1.0313e-05	-1.22222	6.9835e-06	-1.22222	3.68801e-06
-0.85185	-1.86425e-05	-0.85185	-1.45335e-05	-0.85185	6.43754e-06	-0.85185	4.3652e-06	-0.85185	1.95485e-06	-0.85185	2.68285e-07
-0.48148	-2.95918e-05	-0.48148	-1.82889e-05	-0.48148	-1.71261e-06	-0.48148	-1.66778e-07	-0.48148	-1.67675e-06	-0.48148	-2.51581e-06
-0.11111	-3.70264e-05	-0.11111	-3.1261e-05	-0.11111	-7.52362e-06	-0.11111	-7.94529e-06	-0.11111	-5.91249e-06	-0.11111	-5.86947e-06
0.25926	-4.58985e-05	0.25926	-3.60532e-05	0.25926	-1.11507e-05	0.25926	-1.34891e-05	0.25926	-9.07168e-06	0.25926	-8.50602e-06
0.62963	-5.26437e-05	0.62963	-4.26208e-05	0.62963	-1.7278e-05	0.62963	-1.88789e-05	0.62963	-1.36058e-05	0.62963	-1.02116e-05
1	-6.74396e-05	1	-4.93231e-05	1	-2.38814e-05	1	-2.40829e-05	1	-1.90357e-05	1	-1.29003e-05
1.37037	-7.19972e-05	1.37037	-5.8084e-05	1.37037	-3.12729e-05	1.37037	-3.04833e-05	1.37037	-2.27562e-05	1.37037	-1.74469e-05
1.74074	-8.04879e-05	1.74074	-6.47665e-05	1.74074	-3.70993e-05	1.74074	-3.56275e-05	1.74074	-2.64959e-05	1.74074	-2.013e-05
2.11111	-9.11761e-05	2.11111	-7.31964e-05	2.11111	-4.46906e-05	2.11111	-3.99844e-05	2.11111	-3.00062e-05	2.11111	-2.29036e-05
2.48148	-9.7011e-05	2.48148	-7.99425e-05	2.48148	-5.28017e-05	2.48148	-4.58323e-05	2.48148	-3.47529e-05	2.48148	-2.64814e-05
2.85185	-0.00010927	2.85185	-9.02597e-05	2.85185	-5.90449e-05	2.85185	-5.29252e-05	2.85185	-4.13643e-05	2.85185	-2.96941e-05
3.22222	-0.000115313	3.22222	-9.62428e-05	3.22222	-6.49518e-05	3.22222	-5.84144e-05	3.22222	-4.37209e-05	3.22222	-3.13276e-05
3.59259	-0.000122901	3.59259	-0.000106775	3.59259	-7.1413e-05	3.59259	-6.34587e-05	3.59259	-4.76166e-05	3.59259	-3.45102e-05
3.96296	-0.000133283	3.96296	-0.000113369	3.96296	-7.92558e-05	3.96296	-6.90285e-05	3.96296	-5.24945e-05	3.96296	-3.67945e-05
4.33333	-0.000144377	4.33333	-0.000120651	4.33333	-8.70415e-05	4.33333	-7.53928e-05	4.33333	-5.74897e-05	4.33333	-3.93482e-05
4.7037	-0.000150509	4.7037	-0.000132437	4.7037	-9.23803e-05	4.7037	-8.09745e-05	4.7037	-6.28272e-05	4.7037	-4.42106e-05
5.07407	-0.000159418	5.07407	-0.000140431	5.07407	-9.77997e-05	5.07407	-8.67477e-05	5.07407	-6.56086e-05	5.07407	-4.67513e-05
5.44444	-0.00016834	5.44444	-0.000149205	5.44444	-0.000104631	5.44444	-9.19087e-05	5.44444	-7.07167e-05	5.44444	-5.00857e-05
5.81481	-0.000183591	5.81481	-0.000156134	5.81481	-0.000113465	5.81481	-9.76469e-05	5.81481	-7.51818e-05	5.81481	-5.19435e-05
6.18519	-0.000187769	6.18519	-0.000163276	6.18519	-0.00011881	6.18519	-0.000104169	6.18519	-7.78702e-05	6.18519	-5.28558e-05
6.55556	-0.00019123	6.55556	-0.000171259	6.55556	-0.000123749	6.55556	-0.000108035	6.55556	-8.16229e-05	6.55556	-5.56365e-05
6.92593	-0.000198663	6.92593	-0.000175556	6.92593	-0.000128234	6.92593	-0.000113253	6.92593	-8.51054e-05	6.92593	-5.73562e-05
7.2963	-0.000205336	7.2963	-0.000178159	7.2963	-0.000131574	7.2963	-0.000116412	7.2963	-8.7782e-05	7.2963	-5.98036e-05
7.66667	-0.000209951	7.66667	-0.000184315	7.66667	-0.00013712	7.66667	-0.000119959	7.66667	-9.23446e-05	7.66667	-6.26874e-05
8.03704	-0.000218306	8.03704	-0.000191805	8.03704	-0.000142291	8.03704	-0.000123994	8.03704	-9.5248e-05	8.03704	-6.4789e-05
8.40741	-0.000222615	8.40741	-0.000196935	8.40741	-0.000146465	8.40741	-0.000129063	8.40741	-9.94673e-05	8.40741	-6.71117e-05
8.77778	-0.000230247	8.77778	-0.000204569	8.77778	-0.000153087	8.77778	-0.000132468	8.77778	-0.000103878	8.77778	-6.93304e-05
9.14815	-0.000238622	9.14815	-0.000208977	9.14815	-0.00015898	9.14815	-0.000137975	9.14815	-0.000106179	9.14815	-7.2893e-05
9.51852	-0.000248567	9.51852	-0.000216142	9.51852	-0.000164959	9.51852	-0.000143921	9.51852	-0.000110186	9.51852	-7.52947e-05
9.88889	-0.000255097	9.88889	-0.00022425	9.88889	-0.000170567	9.88889	-0.000147196	9.88889	-0.000114369	9.88889	-7.75405e-05
10.2593	-0.000260718	10.2593	-0.000232342	10.2593	-0.0001771	10.2593	-0.000152064	10.2593	-0.00011665	10.2593	-8.01027e-05
10.6296	-0.000271753	10.6296	-0.000236566	10.6296	-0.000182169	10.6296	-0.000157407	10.6296	-0.000122922	10.6296	-8.37976e-05
11	-0.000278006	11	-0.000244648	11	-0.000187768	11	-0.000163115	11	-0.000127173	11	-8.71419e-05
11.3704	-0.00029017	11.3704	-0.000255515	11.3704	-0.000193934	11.3704	-0.000168502	11.3704	-0.000130204	11.3704	-8.92172e-05
11.7407	-0.000296068	11.7407	-0.000265474	11.7407	-0.000202519	11.7407	-0.000176607	11.7407	-0.000135281	11.7407	-9.20097e-05
12.1111	-0.000305132	12.1111	-0.000268487	12.1111	-0.000209178	12.1111	-0.000181666	12.1111	-0.000138446	12.1111	-9.46625e-05
12.4815	-0.000311895	12.4815	-0.000278089	12.4815	-0.000213712	12.4815	-0.000187025	12.4815	-0.000142944	12.4815	-9.88118e-05
12.8519	-0.000319853	12.8519	-0.000285079	12.8519	-0.00021998	12.8519	-0.000191414	12.8519	-0.000146808	12.8519	-0.00010051
13.2222	-0.000326823	13.2222	-0.000293333	13.2222	-0.000225797	13.2222	-0.000197289	13.2222	-0.000151115	13.2222	-0.000102593
13.5926	-0.00033415	13.5926	-0.000297764	13.5926	-0.00023273	13.5926	-0.000202886	13.5926	-0.000155319	13.5926	-0.00010408
13.963	-0.000340125	13.963	-0.000304961	13.963	-0.000238557	13.963	-0.000205825	13.963	-0.000158597	13.963	-0.000107013
14.3333	-0.00034804	14.3333	-0.000315411	14.3333	-0.000244002	14.3333	-0.000209916	14.3333	-0.000162393	14.3333	-0.000109831
14.7037	-0.000353031	14.7037	-0.000323462	14.7037	-0.00024923	14.7037	-0.000215433	14.7037	-0.000164933	14.7037	-0.000111992
15.0741	-0.000361279	15.0741	-0.000329479	15.0741	-0.000254364	15.0741	-0.000219448	15.0741	-0.000169961	15.0741	-0.000114407
15.4444	-0.000370679	15.4444	-0.000335095	15.4444	-0.000260004	15.4444	-0.000224531	15.4444	-0.000173244	15.4444	-0.000117186
15.8148	-0.000375023	15.8148	-0.000340718	15.8148	-0.000265535	15.8148	-0.000230082	15.8148	-0.000177862	15.8148	-0.000120376
16.1852	-0.000382797	16.1852	-0.000346495	16.1852	-0.000270544	16.1852	-0.000234319	16.1852	-0.000181191	16.1852	-0.000123245
16.5556	-0.000389051	16.5556	-0.000357388	16.5556	-0.000274321	16.5556	-0.000237711	16.5556	-0.000184042	16.5556	-0.000125124
16.9259	-0.000394061	16.9259	-0.000360865	16.9259	-0.000280748	16.9259	-0.000241391	16.9259	-0.000187201	16.9259	-0.000126843
17.2963	-0.000399382	17.2963	-0.000367252	17.2963	-0.000287066	17.2963	-0.000246664	17.2963	-0.000190206	17.2963	-0.00013022
17.6667	-0.000408083	17.6667	-0.000372116	17.6667	-0.000291536	17.6667	-0.000251013	17.6667	-0.000194422	17.6667	-0.000132383
18.037	-0.000418002	18.037	-0.00037842	18.037	-0.000296943	18.037	-0.000256149	18.037	-0.000196729	18.037	-0.00013435
18.4074	-0.000425002	18.4074	-0.000386131	18.4074	-0.000302627	18.4074	-0.000259996	18.4074	-0.000200883	18.4074	-0.000136366
18.7778	-0.000433561	18.7778	-0.00039209	18.7778	-0.000307916	18.7778	-0.000264999	18.7778	-0.000204393	18.7778	-0.000139182
19.1482	-0.000439786	19.1482	-0.000397771	19.1482	-0.000312673	19.1482	-0.000269248	19.1482	-0.000207686	19.1482	-0.000140784
19.5185	-0.000445253	19.5185	-0.000401661	19.5185	-0.000317299	19.5185	-0.000274167	19.5185	-0.000210816	19.5185	-0.000143272
19.8889	-0.000449681	19.8889	-0.000410488	19.8889	-0.000322563	19.8889	-0.000278438	19.8889	-0.00021353	19.8889	-0.000145763
20.2593	-0.000453732	20.2593	-0.000416458	20.2593	-0.00032677	20.2593	-0.000283322	20.2593	-0.000217017	20.2593	-0.000147168
20.6296	-0.000463907	20.6296	-0.000419923	20.6296	-0.000330607	20.6296	-0.000285752	20.6296	-0.000220872	20.6296	-0.000150107
21	-0.000469656	21	-0.000426182	21	-0.000335953	21	-0.000290268	21	-0.000223083	21	-0.000151217
21.3704	-0.000474282	21.3704	-0.000432636	21.3704	-0.000338661	21.3704	-0.000293898	21.3704	-0.000225659	21.3704	-0.000154001
21.7407	-0.000479719	21.7407	-0.000435721	21.7407	-0.000343887	21.7407	-0.000298409	21.7407	-0.000228218	21.7407	-0.000155351
22.1111	-0.000486372	22.1111	-0.000440863	22.1111	-0.000347057	22.1111	-0.00030236	22.1111	-0.000230779	22.1111	-0.00015726
22.4815	-0.000488477	22.4815	-0.000443694	22.4815	-0.000351386	22.4815	-0.000305444	22.4815	-0.000233571	22.4815	-0.000157992
22.8518	-0.000491788	22.8518	-0.000451652	22.8518	-0.000355307	22.8518	-0.000308902	22.8518	-0.000233323	22.8518	-0.000158833
23.2222	-0.000496811	23.2222	-0.000454284	23.2222	-0.000358808	23.2222	-0.000312307	23.2222	-0.000238018	23.2222	-0.000161439
23.5926	-0.000501953	23.5926	-0.000459037	23.5926	-0.000362854	23.5926	-0.000315044	23.5926	-0.000240575	23.5926	-0.000163853
23.963	-0.000509283	23.963	-0.000460128	23.963	-0.000367126	23.963	-0.000317718	23.963	-0.000242566	23.963	-0.000166166
24.3333	-0.000513232	24.3333	-0.000467471	24.3333	-0.000370421	24.3333	-0.000321051	24.3333	-0.000246457	24.3333	-0.000167104
24.7037	-0.000518803	24.7037	-0.000472523	24.7037	-0.000373864	24.7037	-0.000324122	24.7037	-0.000250231	24.7037	-0.000168281
25.0741	-0.000517738	25.0741	-0.000476254	25.0741	-0.000377934	25.0741	-0.000327627	25.0741	-0.000252435	25.0741	-0.000170606
25.4444	-0.000525313	25.4444	-0.000481652	25.4444	-0.000382381	25.4444	-0.000331784	25.4444	-0.000255029	25.4444	-0.000172262
25.8148	-0.000532256	25.8148	-0.00048531	25.8148	-0.000384715	25.8148	-0.000335737	25.8148	-0.000256338	25.8148	-0.000174909
26.1852	-0.000538042	26.1852	-0.00048979	26.1852	-0.000388629	26.1852	-0.000340182	26.1852	-0.000259281	26.1852	-0.000175509
26.5556	-0.000539537	26.5556	-0.000495568	26.5556	-0.000391369	26.5556	-0.000342102	26.5556	-0.000262069	26.5556	-0.000177603
26.9259	-0.000546215	26.9259	-0.00049879	26.9259	-0.000395001	26.9259	-0.000344171	26.9259	-0.00026397	26.9259	-0.000179793
27.2963	-0.000551929	27.2963	-0.000503155	27.2963	-0.000398609	27.2963	-0.000346192	27.2963	-0.000266249	27.2963	-0.000180907
27.6667	-0.000554176	27.6667	-0.000506477	27.6667	-0.00040088	27.6667	-0.000347708	27.6667	-0.0002677	27.6667	-0.000181418
28.037	-0.000555773	28.037	-0.000513148	28.037	-0.000405075	28.037	-0.000351483	28.037	-0.000269872	28.037	-0.000184611
28.4074	-0.000560121	28.4074	-0.000517029	28.4074	-0.000408301	28.4074	-0.000353688	28.4074	-0.000273741	28.4074	-0.000185059
28.7778	-0.000567833	28.7778	-0.000518734	28.7778	-0.000411993	28.7778	-0.000356759	28.7778	-0.000274446	28.7778	-0.000187745
29.1482	-0.000570061	29.1482	-0.000524417	29.1482	-0.000415059	29.1482	-0.000360132	29.1482	-0.000275069	29.1482	-0.000187543
29.5185	-0.000574462	29.5185	-0.000525951	29.5185	-0.000418098	29.5185	-0.000362953	29.5185	-0.000278523	29.5185	-0.000189086
29.8889	-0.000576411	29.8889	-0.000529647	29.8889	-0.000421182	29.8889	-0.000365815	29.8889	-0.000281226	29.8889	-0.000190488
30.2593	-0.000580124	30.2593	-0.000532076	30.2593	-0.000424053	30.2593	-0.000368047	30.2593	-0.000282507	30.2593	-0.000191455
30.6296	-0.000585147	30.6296	-0.00053782	30.6296	-0.000425959	30.6296	-0.00037065	30.6296	-0.000283871	30.6296	-0.00019265
31	-0.000586937	31	-0.000539098	31	-0.000429876	31	-0.000373019	31	-0.00028518	31	-0.000194605
31.3704	-0.000589979	31.3704	-0.000544383	31.3704	-0.000431371	31.3704	-0.000374451	31.3704	-0.000288453	31.3704	-0.000196538
31.7407	-0.000595572	31.7407	-0.000545883	31.7407	-0.000434106	31.7407	-0.000375732	31.7407	-0.00028987	31.7407	-0.000197966
32.1111	-0.000600993	32.1111	-0.000547384	32.1111	-0.000437863	32.1111	-0.000379516	32.1111	-0.000290816	32.1111	-0.000198988
32.4815	-0.000599566	32.4815	-0.000551754	32.4815	-0.000439102	32.4815	-0.000381133	32.4815	-0.000291817	32.4815	-0.000199564
32.8518	-0.000604497	32.8518	-0.000552502	32.8518	-0.000440768	32.8518	-0.00038307	32.8518	-0.000293036	32.8518	-0.000201296
33.2222	-0.000607797	33.2222	-0.000557157	33.2222	-0.000443477	33.2222	-0.00038588	33.2222	-0.000294313	33.2222	-0.000202066
33.5926	-0.00061031	33.5926	-0.000561898	33.5926	-0.000447201	33.5926	-0.000387673	33.5926	-0.000297086	33.5926	-0.000203393
33.963	-0.000611094	33.963	-0.000564312	33.963	-0.000448588	33.963	-0.000388778	33.963	-0.000299593	33.963	-0.000203835
34.3333	-0.000614318	34.3333	-0.000566925	34.3333	-0.000448961	34.3333	-0.000391125	34.3333	-0.000300373	34.3333	-0.000204539
34.7037	-0.000618636	34.7037	-0.000569959	34.7037	-0.000451433	34.7037	-0.000391795	34.7037	-0.00030152	34.7037	-0.000205249
35.0741	-0.000623154	35.0741	-0.00057141	35.0741	-0.000452701	35.0741	-0.000392513	35.0741	-0.000302591	35.0741	-0.000206401
35.4444	-0.000625277	35.4444	-0.000573724	35.4444	-0.000456169	35.4444	-0.000393984	35.4444	-0.000304608	35.4444	-0.000207758
35.8148	-0.000628767	35.8148	-0.000577732	35.8148	-0.000458922	35.8148	-0.000396912	35.8148	-0.000306675	35.8148	-0.000207717
36.1852	-0.000628917	36.1852	-0.000579414	36.1852	-0.000459915	36.1852	-0.000398355	36.1852	-0.000307327	36.1852	-0.000209452
36.5556	-0.000631768	36.5556	-0.000581188	36.5556	-0.000461898	36.5556	-0.000399711	36.5556	-0.00030886	36.5556	-0.000209705
36.9259	-0.000630841	36.9259	-0.00058127	36.9259	-0.000463449	36.9259	-0.000401439	36.9259	-0.000309107	36.9259	-0.00021071
37.2963	-0.000635074	37.2963	-0.000583805	37.2963	-0.000465985	37.2963	-0.000402865	37.2963	-0.000309555	37.2963	-0.000211156
37.6667	-0.000636102	37.6667	-0.00058457	37.6667	-0.000465013	37.6667	-0.00040343	37.6667	-0.00031052	37.6667	-0.000211049
38.037	-0.000638164	38.037	-0.000586017	38.037	-0.000466333	38.037	-0.000404255	38.037	-0.000311129	38.037	-0.000212431
38.4074	-0.000638144	38.4074	-0.000589177	38.4074	-0.000467111	38.4074	-0.000406336	38.4074	-0.000311776	38.4074	-0.000212583
38.7778	-0.000640552	38.7778	-0.00058918	38.7778	-0.000469027	38.7778	-0.000406659	38.7778	-0.000312932	38.7778	-0.000213607
39.1482	-0.000642859	39.1482	-0.000588631	39.1482	-0.000470209	39.1482	-0.000408211	39.1482	-0.000313354	39.1482	-0.000213272
39.5185	-0.000643869	39.5185	-0.000591401	39.5185	-0.000469768	39.5185	-0.000408149	39.5185	-0.000314251	39.5185	-0.000213994
39.8889	-0.000644598	39.8889	-0.000592038	39.8889	-0.000470479	39.8889	-0.000407414	39.8889	-0.000313761	39.8889	-0.000213707
40.2593	-0.000644995	40.2593	-0.00059241	40.2593	-0.000472071	40.2593	-0.000407831	40.2593	-0.000314079	40.2593	-0.000213763
40.6296	-0.000646681	40.6296	-0.000593052	40.6296	-0.000471834	40.6296	-0.000408031	40.6296	-0.000315249	40.6296	-0.000213933
41	-0.00064556	41	-0.000594873	41	-0.000471851	41	-0.000409609	41	-0.000313781	41	-0.000215193
41.3704	-0.00064735	41.3704	-0.000593838	41.3704	-0.000471064	41.3704	-0.000409578	41.3704	-0.000315507	41.3704	-0.000215463
41.7407	-0.000648854	41.7407	-0.000596203	41.7407	-0.000472394	41.7407	-0.000409473	41.7407	-0.000315192	41.7407	-0.000214759
42.1111	-0.000649183	42.1111	-0.000596682	42.1111	-0.000471715	42.1111	-0.000408436	42.1111	-0.000315724	42.1111	-0.000215534
42.4815	-0.000649569	42.4815	-0.000595063	42.4815	-0.000472477	42.4815	-0.000409524	42.4815	-0.000315939	42.4815	-0.000214894
42.8518	-0.000650178	42.8518	-0.000595151	42.8518	-0.000472088	42.8518	-0.000410141	42.8518	-0.000316151	42.8518	-0.000214759
43.2222	-0.00065165	43.2222	-0.00059799	43.2222	-0.000472625	43.2222	-0.000410168	43.2222	-0.000316274	43.2222	-0.000215181
43.5926	-0.000652701	43.5926	-0.000598077	43.5926	-0.000472791	43.5926	-0.0004092	43.5926	-0.000316783	43.5926	-0.000215751
43.963	-0.000652639	43.963	-0.000598907	43.963	-0.000473474	43.963	-0.000409501	43.963	-0.000316039	43.963	-0.000215446
44.3333	-0.000651965	44.3333	-0.000598676	44.3333	-0.000472269	44.3333	-0.000408887	44.3333	-0.000316265	44.3333	-0.000215251
44.7037	-0.000651858	44.7037	-0.000598684	44.7037	-0.000473296	44.7037	-0.000409276	44.7037	-0.00031566	44.7037	-0.000215912
45.0741	-0.000648308	45.0741	-0.000600327	45.0741	-0.000473063	45.0741	-0.000408742	45.0741	-0.000316193	45.0741	-0.000215027
45.4444	-0.000650957	45.4444	-0.000597179	45.4444	-0.000472328	45.4444	-0.000408684	45.4444	-0.000315567	45.4444	-0.000214187
45.8148	-0.000648718	45.8148	-0.000592495	45.8148	-0.000470598	45.8148	-0.000408852	45.8148	-0.000315384	45.8148	-0.000215915
46.1852	-0.000651931	46.1852	-0.000597632	46.1852	-0.000469909	46.1852	-0.000409124	46.1852	-0.000315724	46.1852	-0.000215672
46.5556	-0.000651661	46.5556	-0.000593915	46.5556	-0.000469556	46.5556	-0.000408501	46.5556	-0.000315317	46.5556	-0.000215497
46.9259	-0.000650983	46.9259	-0.000595982	46.9259	-0.000468894	46.9259	-0.000408709	46.9259	-0.000314807	46.9259	-0.00021464
47.2963	-0.000648827	47.2963	-0.000592214	47.2963	-0.000468004	47.2963	-0.000408006	47.2963	-0.00031469	47.2963	-0.000213874
47.6667	-0.000646845	47.6667	-0.000594873	47.6667	-0.000468044	47.6667	-0.000407216	47.6667	-0.000313813	47.6667	-0.000213925
48.037	-0.000646269	48.037	-0.000591294	48.037	-0.000466649	48.037	-0.000405169	48.037	-0.000312502	48.037	-0.00021264
48.4074	-0.000645223	48.4074	-0.000590594	48.4074	-0.000465415	48.4074	-0.000404668	48.4074	-0.000312312	48.4074	-0.000213749
48.7778	-0.00064277	48.7778	-0.000590162	48.7778	-0.00046429	48.7778	-0.000403679	48.7778	-0.000310911	48.7778	-0.000211914
49.1482	-0.000643633	49.1482	-0.000585724	49.1482	-0.000462625	49.1482	-0.00040163	49.1482	-0.000310013	49.1482	-0.000213231
49.5185	-0.000628169	49.5185	-0.000586635	49.5185	-0.000461333	49.5185	-0.000399905	49.5185	-0.000308744	49.5185	-0.000212257
49.8889	-0.000638917	49.8889	-0.000584737	49.8889	-0.000460052	49.8889	-0.00039745	49.8889	-0.000308093	49.8889	-0.000210049
50.2593	-0.000638329	50.2593	-0.000581391	50.2593	-0.000457069	50.2593	-0.000396867	50.2593	-0.00030659	50.2593	-0.000209408
50.6296	-0.000634913	50.6296	-0.000579746	50.6296	-0.000455776	50.6296	-0.000395491	50.6296	-0.0003067	50.6296	-0.000209551
51	-0.000634373	51	-0.000578082	51	-0.000455256	51	-0.000394246	51	-0.000304152	51	-0.000208494
51.3704	-0.000629661	51.3704	-0.000579157	51.3704	-0.000452533	51.3704	-0.000394286	51.3704	-0.000302776	51.3704	-0.000207744
51.7407	-0.000629501	51.7407	-0.000575478	51.7407	-0.000451057	51.7407	-0.000391581	51.7407	-0.000302776	51.7407	-0.000207002
52.1111	-0.000627846	52.1111	-0.00057253	52.1111	-0.00044893	52.1111	-0.000389675	52.1111	-0.000301874	52.1111	-0.000206526
52.4815	-0.000626556	52.4815	-0.000568607	52.4815	-0.000446636	52.4815	-0.000386882	52.4815	-0.000300615	52.4815	-0.000204798
52.8518	-0.000622799	52.8518	-0.000566857	52.8518	-0.000444347	52.8518	-0.000386891	52.8518	-0.000299544	52.8518	-0.000203916
53.2222	-0.000618572	53.2222	-0.000567049	53.2222	-0.000442643	53.2222	-0.000385647	53.2222	-0.000298466	53.2222	-0.000203855
53.5926	-0.000619875	53.5926	-0.000567194	53.5926	-0.000439793	53.5926	-0.000384041	53.5926	-0.000296445	53.5926	-0.000202738
53.963	-0.000619053	53.963	-0.000563386	53.963	-0.000438376	53.963	-0.000382221	53.963	-0.000295808	53.963	-0.000201343
54.3333	-0.000616387	54.3333	-0.000559789	54.3333	-0.000436958	54.3333	-0.000380533	54.3333	-0.000293352	54.3333	-0.000200147
54.7037	-0.000612682	54.7037	-0.000558076	54.7037	-0.00043613	54.7037	-0.000378632	54.7037	-0.000292111	54.7037	-0.000199367
55.0741	-0.000609944	55.0741	-0.000557717	55.0741	-0.000432518	55.0741	-0.000376013	55.0741	-0.000291068	55.0741	-0.000198288
55.4444	-0.000606354	55.4444	-0.000554691	55.4444	-0.000430022	55.4444	-0.000374851	55.4444	-0.000288473	55.4444	-0.000197724
55.8148	-0.000606284	55.8148	-0.000551661	55.8148	-0.000427995	55.8148	-0.000373289	55.8148	-0.00028684	55.8148	-0.000196649
56.1852	-0.000601869	56.1852	-0.000548513	56.1852	-0.00042559	56.1852	-0.000370642	56.1852	-0.000286222	56.1852	-0.000195974
56.5556	-0.000598967	56.5556	-0.000542872	56.5556	-0.000422549	56.5556	-0.000367974	56.5556	-0.00028592	56.5556	-0.000194454
56.9259	-0.000598771	56.9259	-0.000542355	56.9259	-0.000420558	56.9259	-0.000365842	56.9259	-0.000282902	56.9259	-0.000193133
57.2963	-0.000592453	57.2963	-0.000537647	57.2963	-0.000417281	57.2963	-0.000363968	57.2963	-0.000280511	57.2963	-0.000191412
57.6667	-0.000592015	57.6667	-0.000535015	57.6667	-0.000414823	57.6667	-0.000360706	57.6667	-0.000278277	57.6667	-0.000190705
58.037	-0.000583666	58.037	-0.000532944	58.037	-0.000410548	58.037	-0.000356228	58.037	-0.000276709	58.037	-0.000189325
58.4074	-0.000577536	58.4074	-0.000528701	58.4074	-0.000407397	58.4074	-0.00035353	58.4074	-0.000274724	58.4074	-0.000187992
58.7778	-0.000578766	58.7778	-0.000522888	58.7778	-0.000402377	58.7778	-0.000349347	58.7778	-0.000271835	58.7778	-0.000185883
59.1482	-0.000572677	59.1482	-0.000519787	59.1482	-0.000401286	59.1482	-0.000348298	59.1482	-0.000270398	59.1482	-0.000183577
59.5185	-0.00056599	59.5185	-0.000514964	59.5185	-0.000396184	59.5185	-0.000346124	59.5185	-0.00026803	59.5185	-0.000182394
59.8889	-0.000563258	59.8889	-0.000509865	59.8889	-0.000394121	59.8889	-0.000341503	59.8889	-0.00026534	59.8889	-0.000180389
60.2593	-0.000563467	60.2593	-0.000506619	60.2593	-0.000390638	60.2593	-0.000338801	60.2593	-0.000263085	60.2593	-0.00017898
60.6296	-0.000556477	60.6296	-0.00050392	60.6296	-0.000386556	60.6296	-0.000335313	60.6296	-0.00026143	60.6296	-0.000177584
61	-0.000548368	61	-0.00050016	61	-0.000382673	61	-0.000333373	61	-0.000258778	61	-0.000175847
61.3704	-0.000546729	61.3704	-0.000496845	61.3704	-0.000379339	61.3704	-0.000330988	61.3704	-0.000255778	61.3704	-0.00017413
61.7407	-0.000542924	61.7407	-0.000491527	61.7407	-0.000375796	61.7407	-0.000327099	61.7407	-0.000253306	61.7407	-0.000173017
62.1111	-0.000538055	62.1111	-0.000486775	62.1111	-0.00037206	62.1111	-0.000323899	62.1111	-0.000251188	62.1111	-0.000171938
62.4815	-0.000532465	62.4815	-0.000483068	62.4815	-0.000367065	62.4815	-0.000320532	62.4815	-0.000248768	62.4815	-0.000168669
62.8518	-0.00052575	62.8518	-0.000476792	62.8518	-0.000363036	62.8518	-0.000318166	62.8518	-0.000246348	62.8518	-0.000166726
63.2222	-0.000520411	63.2222	-0.000474049	63.2222	-0.000359552	63.2222	-0.000314835	63.2222	-0.000242887	63.2222	-0.000165613
63.5926	-0.000516738	63.5926	-0.000468819	63.5926	-0.000355973	63.5926	-0.000310901	63.5926	-0.000240093	63.5926	-0.000163055
63.963	-0.000511483	63.963	-0.000462564	63.963	-0.000351068	63.963	-0.000307369	63.963	-0.000239128	63.963	-0.000161684
64.3333	-0.000505525	64.3333	-0.000458172	64.3333	-0.00034834	64.3333	-0.000304825	64.3333	-0.000235964	64.3333	-0.000160566
64.7037	-0.000501793	64.7037	-0.000452697	64.7037	-0.000343308	64.7037	-0.000301093	64.7037	-0.000231397	64.7037	-0.000158632
65.0741	-0.000496917	65.0741	-0.000449752	65.0741	-0.00033948	65.0741	-0.000297614	65.0741	-0.000228687	65.0741	-0.000157062
65.4444	-0.000488747	65.4444	-0.000440348	65.4444	-0.000334774	65.4444	-0.000293266	65.4444	-0.000225361	65.4444	-0.000154717
65.8148	-0.000485375	65.8148	-0.000433292	65.8148	-0.000328568	65.8148	-0.000289404	65.8148	-0.000223195	65.8148	-0.000153024
66.1852	-0.000477939	66.1852	-0.000429645	66.1852	-0.000326023	66.1852	-0.000285167	66.1852	-0.000219981	66.1852	-0.000150122
66.5556	-0.000471516	66.5556	-0.000423132	66.5556	-0.000320706	66.5556	-0.000280929	66.5556	-0.000217145	66.5556	-0.000148259
66.9259	-0.000465609	66.9259	-0.000419443	66.9259	-0.000317177	66.9259	-0.000278195	66.9259	-0.00021312	66.9259	-0.000145717
67.2963	-0.000458912	67.2963	-0.000410772	67.2963	-0.000311072	67.2963	-0.00027396	67.2963	-0.000210665	67.2963	-0.000143359
67.6667	-0.00045176	67.6667	-0.000405453	67.6667	-0.000307847	67.6667	-0.000270546	67.6667	-0.000208767	67.6667	-0.000143013
68.037	-0.000448356	68.037	-0.000400619	68.037	-0.000305259	68.037	-0.00026792	68.037	-0.000205718	68.037	-0.000140443
68.4074	-0.000445833	68.4074	-0.000395419	68.4074	-0.00029994	68.4074	-0.000263036	68.4074	-0.000204224	68.4074	-0.000139495
68.7778	-0.000437451	68.7778	-0.00039128	68.7778	-0.00029619	68.7778	-0.00026101	68.7778	-0.000201062	68.7778	-0.000137368
69.1482	-0.000432927	69.1482	-0.000383912	69.1482	-0.000291331	69.1482	-0.000256557	69.1482	-0.000198817	69.1482	-0.000135869
69.5185	-0.00042391	69.5185	-0.00037899	69.5185	-0.000285983	69.5185	-0.000252263	69.5185	-0.000194627	69.5185	-0.000133379
69.8889	-0.000421272	69.8889	-0.000373848	69.8889	-0.000280436	69.8889	-0.000246555	69.8889	-0.000191082	69.8889	-0.000132203
70.2593	-0.00041424	70.2593	-0.000368894	70.2593	-0.000276852	70.2593	-0.000242044	70.2593	-0.000187463	70.2593	-0.000129112
70.6296	-0.000402938	70.6296	-0.00036225	70.6296	-0.00027093	70.6296	-0.000240095	70.6296	-0.000183314	70.6296	-0.00012694
71	-0.000396824	71	-0.000356426	71	-0.000265023	71	-0.000235594	71	-0.000180718	71	-0.000124795
71.3704	-0.000390796	71.3704	-0.000347645	71.3704	-0.000260265	71.3704	-0.000229454	71.3704	-0.000177457	71.3704	-0.000122358
71.7407	-0.000380904	71.7407	-0.000340597	71.7407	-0.00025481	71.7407	-0.000227035	71.7407	-0.000173122	71.7407	-0.000120003
72.1111	-0.000374645	72.1111	-0.000333502	72.1111	-0.000249378	72.1111	-0.000221037	72.1111	-0.000170199	72.1111	-0.000118003
72.4815	-0.000365544	72.4815	-0.000326615	72.4815	-0.000244423	72.4815	-0.000215957	72.4815	-0.000166788	72.4815	-0.000115173
72.8518	-0.000360451	72.8518	-0.000319259	72.8518	-0.000238598	72.8518	-0.000211099	72.8518	-0.000163996	72.8518	-0.000112707
73.2222	-0.000350689	73.2222	-0.00031333	73.2222	-0.000233841	73.2222	-0.000206193	73.2222	-0.000159301	73.2222	-0.00011119
73.5926	-0.0003439	73.5926	-0.000305511	73.5926	-0.000228092	73.5926	-0.00020084	73.5926	-0.000155478	73.5926	-0.000108419
73.963	-0.000336177	73.963	-0.000297711	73.963	-0.000222472	73.963	-0.000197131	73.963	-0.000153221	73.963	-0.000105715
74.3333	-0.000326404	74.3333	-0.000292117	74.3333	-0.000217671	74.3333	-0.000193345	74.3333	-0.000149472	74.3333	-0.000103905
74.7037	-0.000321903	74.7037	-0.000286654	74.7037	-0.000213288	74.7037	-0.000190175	74.7037	-0.00014543	74.7037	-0.000101921
75.0741	-0.000312884	75.0741	-0.000279477	75.0741	-0.000207846	75.0741	-0.000186535	75.0741	-0.000141634	75.0741	-0.000100092
75.4444	-0.000308588	75.4444	-0.000276595	75.4444	-0.000203291	75.4444	-0.000183277	75.4444	-0.000139642	75.4444	-9.75447e-05
75.8148	-0.000296933	75.8148	-0.000268198	75.8148	-0.000198292	75.8148	-0.000176903	75.8148	-0.000135907	75.8148	-9.44011e-05
76.1852	-0.000293077	76.1852	-0.000263636	76.1852	-0.000193871	76.1852	-0.00017157	76.1852	-0.000130391	76.1852	-9.1625e-05
76.5556	-0.000281875	76.5556	-0.000256076	76.5556	-0.000187768	76.5556	-0.00016749	76.5556	-0.00012707	76.5556	-8.99808e-05
76.9259	-0.000275522	76.9259	-0.000247174	76.9259	-0.000180747	76.9259	-0.000163904	76.9259	-0.00012407	76.9259	-8.56194e-05
77.2963	-0.000263416	77.2963	-0.000239802	77.2963	-0.000177763	77.2963	-0.000156966	77.2963	-0.000119786	77.2963	-8.33005e-05
77.6667	-0.000257189	77.6667	-0.000232453	77.6667	-0.000170843	77.6667	-0.000151534	77.6667	-0.000116708	77.6667	-8.04324e-05
78.037	-0.000250949	78.037	-0.000223464	78.037	-0.000166683	78.037	-0.000148319	78.037	-0.000112877	78.037	-7.84013e-05
78.4074	-0.000245909	78.4074	-0.000220517	78.4074	-0.000157745	78.4074	-0.000142541	78.4074	-0.000108395	78.4074	-7.60712e-05
78.7778	-0.000233696	78.7778	-0.000210121	78.7778	-0.000153446	78.7778	-0.00013678	78.7778	-0.000105193	78.7778	-7.34673e-05
79.1482	-0.000228156	79.1482	-0.000200874	79.1482	-0.000147531	79.1482	-0.000132865	79.1482	-0.000101212	79.1482	-6.9426e-05
79.5185	-0.000217409	79.5185	-0.000196124	79.5185	-0.000142443	79.5185	-0.000127329	79.5185	-9.59897e-05	79.5185	-6.60404e-05
79.8889	-0.000206462	79.8889	-0.000189347	79.8889	-0.000133368	79.8889	-0.00012259	79.8889	-9.17891e-05	79.8889	-6.37063e-05
80.2593	-0.000196431	80.2593	-0.000178683	80.2593	-0.000126851	80.2593	-0.00011608	80.2593	-8.80778e-05	80.2593	-6.02069e-05
80.6296	-0.000181565	80.6296	-0.000168692	80.6296	-0.000119318	80.6296	-0.000107371	80.6296	-8.31839e-05	80.6296	-5.66624e-05
81	-0.000173169	81	-0.000158669	81	-0.000112772	81	-0.000102139	81	-7.84471e-05	81	-5.4842e-05
81.3704	-0.000161758	81.3704	-0.000149153	81.3704	-0.000106681	81.3704	-9.79843e-05	81.3704	-7.39666e-05	81.3704	-5.23635e-05
81.7407	-0.000153226	81.7407	-0.000139015	81.7407	-9.87847e-05	81.7407	-9.28699e-05	81.7407	-6.95912e-05	81.7407	-4.98828e-05
82.1111	-0.000142163	82.1111	-0.000128218	82.1111	-9.25395e-05	82.1111	-8.75725e-05	82.1111	-6.57837e-05	82.1111	-4.73204e-05
82.4815	-0.000133998	82.4815	-0.000120921	82.4815	-8.67034e-05	82.4815	-8.09845e-05	82.4815	-6.21195e-05	82.4815	-4.50216e-05
82.8518	-0.00012612	82.8518	-0.000114724	82.8518	-8.22585e-05	82.8518	-7.7427e-05	82.8518	-5.90958e-05	82.8518	-4.29488e-05
83.2222	-0.000118712	83.2222	-0.000107641	83.2222	-7.77235e-05	83.2222	-7.37258e-05	83.2222	-5.61809e-05	83.2222	-4.05808e-05
83.5926	-0.000111782	83.5926	-0.000101291	83.5926	-7.36424e-05	83.5926	-6.95224e-05	83.5926	-5.22542e-05	83.5926	-3.74018e-05
83.963	-0.000100685	83.963	-9.50933e-05	83.963	-6.8455e-05	83.963	-6.36078e-05	83.963	-4.79461e-05	83.963	-3.51129e-05
84.3333	-9.34702e-05	84.3333	-8.77571e-05	84.3333	-5.96656e-05	84.3333	-5.75491e-05	84.3333	-4.37331e-05	84.3333	-3.31213e-05
84.7037	-7.9909e-05	84.7037	-7.82412e-05	84.7037	-5.46325e-05	84.7037	-5.23957e-05	84.7037	-4.03623e-05	84.7037	-3.00134e-05
85.0741	-6.8508e-05	85.0741	-6.96496e-05	85.0741	-4.88887e-05	85.0741	-4.75772e-05	85.0741	-3.61024e-05	85.0741	-2.65312e-05
85.4444	-5.96234e-05	85.4444	-5.97921e-05	85.4444	-4.15879e-05	85.4444	-4.19481e-05	85.4444	-3.15746e-05	85.4444	-2.34249e-05
85.8148	-4.92217e-05	85.8148	-5.17949e-05	85.8148	-3.54765e-05	85.8148	-3.50262e-05	85.8148	-2.83878e-05	85.8148	-2.19059e-05
86.1852	-3.97777e-05	86.1852	-4.1433e-05	86.1852	-2.76178e-05	86.1852	-3.11593e-05	86.1852	-2.38199e-05	86.1852	-1.82148e-05
86.5556	-2.96719e-05	86.5556	-3.36142e-05	86.5556	-2.03069e-05	86.5556	-2.52545e-05	86.5556	-2.00264e-05	86.5556	-1.59346e-05
86.9259	-1.72973e-05	86.9259	-2.50243e-05	86.9259	-1.58482e-05	86.9259	-1.96393e-05	86.9259	-1.51002e-05	86.9259	-1.25565e-05
87.2963	-1.01312e-05	87.2963	-1.639e-05	87.2963	-9.86742e-06	87.2963	-1.38017e-05	87.2963	-1.13059e-05	87.2963	-1.04095e-05
87.6667	-1.33813e-07	87.6667	-8.00253e-06	87.6667	-3.36619e-06	87.6667	-8.83791e-06	87.6667	-6.76279e-06	87.6667	-8.88829e-06
88.037	8.73376e-06	88.037	-1.56288e-06	88.037	2.98472e-06	88.037	-3.80625e-06	88.037	-3.066e-06	88.037	-5.2097e-06
88.4074	2.08284e-05	88.4074	5.48887e-06	88.4074	1.0282e-05	88.4074	9.52375e-07	88.4074	-4.89271e-07	88.4074	-2.6342e-06
88.7778	3.34432e-05	88.7778	1.39233e-05	88.7778	1.64711e-05	88.7778	6.43563e-06	88.7778	3.89919e-06	88.7778	2.80182e-07
89.1482	4.26182e-05	89.1482	2.45366e-05	89.1482	2.3165e-05	89.1482	1.12457e-05	89.1482	9.31716e-06	89.1482	3.57894e-06
89.5185	5.26832e-05	89.5185	3.1542e-05	89.5185	2.84046e-05	89.5185	1.60433e-05	89.5185	1.35495e-05	89.5185	5.10274e-06
89.8889	6.0676e-05	89.8889	3.94759e-05	89.8889	3.67785e-05	89.8889	2.16734e-05	89.8889	1.73985e-05	89.8889	7.38679e-06
90.2593	7.36095e-05	90.2593	4.6122e-05	90.2593	4.23165e-05	90.2593	2.65913e-05	90.2593	2.07226e-05	90.2593	1.11575e-05
90.6296	8.00345e-05	90.6296	5.63078e-05	90.6296	4.69854e-05	90.6296	3.31232e-05	90.6296	2.4799e-05	90.6296	1.33682e-05
91	8.85276e-05	91	6.42508e-05	91	5.2479e-05	91	3.69382e-05	91	2.85201e-05	91	1.6283e-05
91.3704	9.72809e-05	91.3704	6.91663e-05	91.3704	5.88455e-05	91.3704	4.04887e-05	91.3704	3.21764e-05	91.3704	1.88777e-05
91.7407	0.000104865	91.7407	7.75768e-05	91.7407	6.53498e-05	91.7407	4.83602e-05	91.7407	3.65379e-05	91.7407	2.15488e-05
92.1111	0.000118821	92.1111	8.49944e-05	92.1111	7.1493e-05	92.1111	5.33768e-05	92.1111	4.09884e-05	92.1111	2.53434e-05
92.4815	0.000127289	92.4815	9.20116e-05	92.4815	7.8179e-05	92.4815	5.91613e-05	92.4815	4.65044e-05	92.4815	2.70848e-05
92.8518	0.000136756	92.8518	0.000103876	92.8518	8.45582e-05	92.8518	6.43854e-05	92.8518	4.98071e-05	92.8518	2.9624e-05
93.2222	0.000153005	93.2222	0.000112651	93.2222	9.17205e-05	93.2222	7.01596e-05	93.2222	5.55821e-05	93.2222	3.34862e-05
93.5926	0.000159809	93.5926	0.000122684	93.5926	9.84298e-05	93.5926	7.72475e-05	93.5926	6.09601e-05	93.5926	3.62838e-05
93.963	0.000171934	93.963	0.000129065	93.963	0.000104044	93.963	8.23535e-05	93.963	6.42222e-05	93.963	3.80252e-05
94.3333	0.000179265	94.3333	0.000137005	94.3333	0.000108659	94.3333	8.54727e-05	94.3333	6.69683e-05	94.3333	4.24932e-05
94.7037	0.000189966	94.7037	0.000145942	94.7037	0.000116356	94.7037	8.96839e-05	94.7037	7.14292e-05	94.7037	4.50245e-05
95.0741	0.000198921	95.0741	0.000155475	95.0741	0.00012237	95.0741	9.64818e-05	95.0741	7.55114e-05	95.0741	4.80814e-05
95.4444	0.000208262	95.4444	0.000165634	95.4444	0.000129347	95.4444	0.000102722	95.4444	8.06557e-05	95.4444	5.08013e-05
95.8148	0.000222467	95.8148	0.000173311	95.8148	0.000137172	95.8148	0.000108865	95.8148	8.50837e-05	95.8148	5.32668e-05
96.1852	0.000231694	96.1852	0.00018409	96.1852	0.000142073	96.1852	0.00011409	96.1852	8.86928e-05	96.1852	5.52704e-05
96.5556	0.000243009	96.5556	0.000192035	96.5556	0.000151058	96.5556	0.000121398	96.5556	9.19934e-05	96.5556	5.66887e-05
96.9259	0.000249451	96.9259	0.000201948	96.9259	0.000157053	96.9259	0.000124782	96.9259	9.48788e-05	96.9259	5.93198e-05
97.2963	0.000255833	97.2963	0.000207428	97.2963	0.000162016	97.2963	0.000130141	97.2963	9.81359e-05	97.2963	6.25444e-05
97.6667	0.000263207	97.6667	0.000213759	97.6667	0.000165137	97.6667	0.000132801	97.6667	0.000102541	97.6667	6.49506e-05
98.037	0.000273238	98.037	0.000221259	98.037	0.000170123	98.037	0.000136758	98.037	0.000105454	98.037	6.68007e-05
98.4074	0.000280614	98.4074	0.000229424	98.4074	0.000175758	98.4074	0.0001419	98.4074	0.000108525	98.4074	7.03248e-05
98.7778	0.000293466	98.7778	0.000236059	98.7778	0.000181404	98.7778	0.000146644	98.7778	0.000113324	98.7778	7.32279e-05
99.1482	0.000304693	99.1482	0.000241744	99.1482	0.000186794	99.1482	0.000152045	99.1482	0.000117535	99.1482	7.46628e-05
99.5185	0.000312407	99.5185	0.000251686	99.5185	0.000194037	99.5185	0.000158149	99.5185	0.000121455	99.5185	7.91056e-05
99.8889	0.000320299	99.8889	0.000260596	99.8889	0.000200894	99.8889	0.000163078	99.8889	0.000125391	99.8889	8.09342e-05
100.259	0.00033061	100.259	0.000267007	100.259	0.000205804	100.259	0.000168645	100.259	0.00013003	100.259	8.27545e-05
100.63	0.000339842	100.63	0.000275771	100.63	0.000212606	100.63	0.000173996	100.63	0.000134569	100.63	8.58538e-05
101	0.000347398	101	0.000282822	101	0.000218341	101	0.000178138	101	0.000137835	101	8.97841e-05
101.37	0.000355366	101.37	0.000291819	101.37	0.000226693	101.37	0.000183935	101.37	0.000141159	101.37	9.15611e-05
101.741	0.000362731	101.741	0.000299759	101.741	0.000230867	101.741	0.000189794	101.741	0.000144477	101.741	9.44704e-05
102.111	0.00037335	102.111	0.000307818	102.111	0.000234799	102.111	0.000193733	102.111	0.000149032	102.111	9.69339e-05
102.481	0.000380705	102.481	0.000312871	102.481	0.000241106	102.481	0.000199474	102.481	0.000152776	102.481	0.000100563
102.852	0.000392912	102.852	0.000322739	102.852	0.000249449	102.852	0.000204506	102.852	0.000157283	102.852	0.000103091
103.222	0.000401269	103.222	0.000329589	103.222	0.000256505	103.222	0.000209246	103.222	0.000160987	103.222	0.000105207
103.593	0.000406172	103.593	0.000338666	103.593	0.000261786	103.593	0.000216118	103.593	0.000164916	103.593	0.000106465
103.963	0.000414507	103.963	0.000345012	103.963	0.000267003	103.963	0.000220146	103.963	0.000167713	103.963	0.000108581
104.333	0.000423294	104.333	0.000351823	104.333	0.000272001	104.333	0.000225188	104.333	0.000171986	104.333	0.000110856
104.704	0.00043353	104.704	0.000359566	104.704	0.000277941	104.704	0.00022763	104.704	0.000175129	104.704	0.000113495
105.074	0.000438522	105.074	0.000368717	105.074	0.000282667	105.074	0.000232904	105.074	0.000178476	105.074	0.000116201
105.444	0.00044754	105.444	0.000374365	105.444	0.000285923	105.444	0.000236691	105.444	0.00018205	105.444	0.000119364
105.815	0.000454959	105.815	0.00038008	105.815	0.000293148	105.815	0.000243	105.815	0.000185224	105.815	0.000121207
106.185	0.000464864	106.185	0.000387955	106.185	0.00029901	106.185	0.000248377	106.185	0.000189392	106.185	0.000124299
106.556	0.000471865	106.556	0.000394669	106.556	0.000304295	106.556	0.000253866	106.556	0.000192782	106.556	0.000126852
106.926	0.000477879	106.926	0.000402334	106.926	0.000307726	106.926	0.000257914	106.926	0.000196624	106.926	0.000128492
107.296	0.000486326	107.296	0.000410243	107.296	0.00031386	107.296	0.000261868	107.296	0.000200203	107.296	0.000132206
107.667	0.000491334	107.667	0.000417036	107.667	0.000319501	107.667	0.000266496	107.667	0.000203818	107.667	0.000132672
108.037	0.000498662	108.037	0.000424595	108.037	0.000325128	108.037	0.000270007	108.037	0.00020639	108.037	0.000135132
108.407	0.000509055	108.407	0.00043168	108.407	0.000330578	108.407	0.0002759	108.407	0.000209211	108.407	0.000137402
108.778	0.000511526	108.778	0.000437538	108.778	0.000334435	108.778	0.000279221	108.778	0.00021427	108.778	0.000140652
109.148	0.000519029	109.148	0.000443769	109.148	0.000339254	109.148	0.000282833	109.148	0.000217502	109.148	0.000141974
109.519	0.000527046	109.519	0.000448775	109.519	0.000347024	109.519	0.00028646	109.519	0.000219833	109.519	0.000145434
109.889	0.000535113	109.889	0.000452089	109.889	0.000351503	109.889	0.000291985	109.889	0.000222683	109.889	0.000146905
110.259	0.000536502	110.259	0.000460894	110.259	0.0003561	110.259	0.000296129	110.259	0.000226372	110.259	0.000148654
110.63	0.000544075	110.63	0.000467317	110.63	0.000359822	110.63	0.000299067	110.63	0.000229557	110.63	0.000151234
111	0.00055414	111	0.000473583	111	0.000366168	111	0.000303862	111	0.000232175	111	0.000152524
111.37	0.000558021	111.37	0.00047692	111.37	0.000372116	111.37	0.000307585	111.37	0.00023459	111.37	0.000154001
111.741	0.000564325	111.741	0.000483648	111.741	0.000375507	111.741	0.000311659	111.741	0.000237223	111.741	0.000156207
112.111	0.000568039	112.111	0.000489773	112.111	0.000379414	112.111	0.000314908	112.111	0.000240109	112.111	0.00015739
112.481	0.000572609	112.481	0.000492368	112.481	0.000383366	112.481	0.000318198	112.481	0.00024163	112.481	0.000158777
112.852	0.00057842	112.852	0.000499271	112.852	0.000386367	112.852	0.000320363	112.852	0.000244532	112.852	0.000161243
113.222	0.000586513	113.222	0.000504131	113.222	0.000391221	113.222	0.000323726	113.222	0.000247347	113.222	0.000162759
113.593	0.000589554	113.593	0.000510108	113.593	0.000393649	113.593	0.000327256	113.593	0.000250378	113.593	0.000165416
113.963	0.000594002	113.963	0.000514462	113.963	0.000398303	113.963	0.000331271	113.963	0.000252712	113.963	0.000167425
114.333	0.000596598	114.333	0.000518993	114.333	0.000402514	114.333	0.00033278	114.333	0.000255492	114.333	0.000168509
114.704	0.000605584	114.704	0.000523401	114.704	0.00040704	114.704	0.000338475	114.704	0.000257888	114.704	0.000169516
115.074	0.000610393	115.074	0.000530376	115.074	0.00041186	115.074	0.000341806	115.074	0.00026071	115.074	0.000171304
115.444	0.000617328	115.444	0.000534131	115.444	0.0004164	115.444	0.000346325	115.444	0.000263593	115.444	0.000173216
115.815	0.000623411	115.815	0.000539092	115.815	0.000420454	115.815	0.000349071	115.815	0.000265463	115.815	0.000175258
116.185	0.000633156	116.185	0.000547109	116.185	0.000426679	116.185	0.00035297	116.185	0.000268661	116.185	0.000177075
116.556	0.000637819	116.556	0.000553908	116.556	0.000429884	116.556	0.000355482	116.556	0.000271018	116.556	0.000178773
116.926	0.000641444	116.926	0.000557384	116.926	0.000432993	116.926	0.000360276	116.926	0.00027447	116.926	0.0001797
117.296	0.000644361	117.296	0.000559271	117.296	0.000436814	117.296	0.000363509	117.296	0.00027693	117.296	0.000181917
117.667	0.000649552	117.667	0.00056468	117.667	0.000441061	117.667	0.000367683	117.667	0.000278893	117.667	0.000184103
118.037	0.000654232	118.037	0.0005706	118.037	0.000443446	118.037	0.000369324	118.037	0.000281952	118.037	0.000185723
118.407	0.000660465	118.407	0.000573225	118.407	0.000449129	118.407	0.00037343	118.407	0.000283962	118.407	0.000186956
118.778	0.000665469	118.778	0.000574427	118.778	0.000451696	118.778	0.0003763	118.778	0.000286673	118.778	0.000187988
119.148	0.00066635	119.148	0.000578809	119.148	0.000455304	119.148	0.000378896	119.148	0.000287743	119.148	0.000189783
119.519	0.000674735	119.519	0.000583031	119.519	0.000457745	119.519	0.000381487	119.519	0.00028978	119.519	0.00019035
119.889	0.000676709	119.889	0.0005887	119.889	0.000462038	119.889	0.000385281	119.889	0.000292586	119.889	0.000191924
120.259	0.000679142	120.259	0.000592146	120.259	0.000464815	120.259	0.000387076	120.259	0.000294905	120.259	0.000193983
120.63	0.000681981	120.63	0.000595768	120.63	0.000468168	120.63	0.000389355	120.63	0.00029642	120.63	0.00019464
121	0.000684709	121	0.000599225	121	0.000471147	121	0.000392248	121	0.000298755	121	0.000196643
121.37	0.000690915	121.37	0.000602425	121.37	0.000472455	121.37	0.000395017	121.37	0.000299836	121.37	0.000197955
121.741	0.000692491	121.741	0.000605885	121.741	0.000474808	121.741	0.000397065	121.741	0.000302438	121.741	0.000199582
122.111	0.000690649	122.111	0.000610241	122.111	0.000478747	122.111	0.000399105	122.111	0.000303158	122.111	0.000200085
122.481	0.00069512	122.481	0.000612414	122.481	0.000480805	122.481	0.000401302	122.481	0.000305537	122.481	0.000201929
122.852	0.000701601	122.852	0.000614926	122.852	0.000484007	122.852	0.000403491	122.852	0.000307495	122.852	0.000203133
123.222	0.00070639	123.222	0.00061545	123.222	0.000486512	123.222	0.000407446	123.222	0.000308676	123.222	0.000203746
123.593	0.000707324	123.593	0.000622614	123.593	0.000489186	123.593	0.000410311	123.593	0.00031089	123.593	0.000204781
123.963	0.000710089	123.963	0.000620454	123.963	0.000491674	123.963	0.000411035	123.963	0.000311731	123.963	0.000204819
124.333	0.000711766	124.333	0.00062653	124.333	0.000493144	124.333	0.000413262	124.333	0.000312288	124.333	0.000206245
124.704	0.000713658	124.704	0.000630001	124.704	0.000496203	124.704	0.000416137	124.704	0.00031477	124.704	0.00020666
125.074	0.000714738	125.074	0.000630697	125.074	0.000497717	125.074	0.000416724	125.074	0.000316005	125.074	0.000207723
125.444	0.000717617	125.444	0.000633405	125.444	0.000499711	125.444	0.000418372	125.444	0.000317366	125.444	0.000208748
125.815	0.000718556	125.815	0.000637448	125.815	0.000502385	125.815	0.000419218	125.815	0.000319634	125.815	0.000208641
126.185	0.000721267	126.185	0.000638546	126.185	0.000505054	126.185	0.000422051	126.185	0.000320239	126.185	0.000209546
126.556	0.000721888	126.556	0.000639906	126.556	0.000507338	126.556	0.000424931	126.556	0.000321184	126.556	0.000210201
126.926	0.000724261	126.926	0.000642059	126.926	0.000508156	126.926	0.000425687	126.926	0.000322329	126.926	0.000211257
127.296	0.000726597	127.296	0.000642657	127.296	0.000509546	127.296	0.000425302	127.296	0.000322873	127.296	0.000211967
127.667	0.000727832	127.667	0.000646859	127.667	0.000511099	127.667	0.000427366	127.667	0.000322957	127.667	0.000212816
128.037	0.000732939	128.037	0.000647105	128.037	0.000512041	128.037	0.000428255	128.037	0.00032439	128.037	0.000213852
128.407	0.00072858	128.407	0.000648845	128.407	0.000513691	128.407	0.000430308	128.407	0.000324984	128.407	0.000213465
128.778	0.000734013	128.778	0.000649191	128.778	0.000514282	128.778	0.000431208	128.778	0.000326279	128.778	0.000213828
129.148	0.000729325	129.148	0.000650776	129.148	0.000516145	129.148	0.000432571	129.148	0.000326226	129.148	0.000215017
129.519	0.00073154	129.519	0.000649687	129.519	0.000516874	129.519	0.000432874	129.519	0.000327972	129.519	0.000215143
129.889	0.000734576	129.889	0.00065411	129.889	0.000518074	129.889	0.000433688	129.889	0.000327663	129.889	0.000216206
130.259	0.000735358	130.259	0.000653277	130.259	0.00051834	130.259	0.000432713	130.259	0.000328629	130.259	0.000216568
130.63	0.000734562	130.63	0.000654705	130.63	0.000520119	130.63	0.000434038	130.63	0.000328503	130.63	0.000217212
131	0.000734931	131	0.000654119	131	0.00051953	131	0.000434955	131	0.000327857	131	0.000217084
131.37	0.00073545	131.37	0.000653594	131.37	0.00051927	131.37	0.000436125	131.37	0.000329639	131.37	0.000217126
131.741	0.000734184	131.741	0.000652706	131.741	0.000520221	131.741	0.000437384	131.741	0.000330291	131.741	0.000216946
132.111	0.000732913	132.111	0.00065437	132.111	0.000521983	132.111	0.000437363	132.111	0.00033085	132.111	0.000216807
132.481	0.000734687	132.481	0.000655301	132.481	0.000521125	132.481	0.000438055	132.481	0.000330952	132.481	0.000217562
132.852	0.000732587	132.852	0.000653911	132.852	0.000521708	132.852	0.00043796	132.852	0.000331295	132.852	0.000217964
133.222	0.000735331	133.222	0.000656922	133.222	0.000522281	133.222	0.000438312	133.222	0.000329914	133.222	0.000217714
133.593	0.000734748	133.593	0.00065575	133.593	0.000521205	133.593	0.000438946	133.593	0.000330589	133.593	0.000218124
133.963	0.000733759	133.963	0.000656756	133.963	0.000522259	133.963	0.000438683	133.963	0.000331679	133.963	0.000217461
134.333	0.000731187	134.333	0.00065475	134.333	0.000522235	134.333	0.000440565	134.333	0.000331391	134.333	0.000218415
134.704	0.000734168	134.704	0.000654065	134.704	0.00052288	134.704	0.000439352	134.704	0.000331095	134.704	0.000217893
135.074	0.000730178	135.074	0.000654868	135.074	0.000522438	135.074	0.00043701	135.074	0.000331409	135.074	0.000218059
135.444	0.000728612	135.444	0.00065241	135.444	0.000523042	135.444	0.00043798	135.444	0.000330528	135.444	0.000218305
135.815	0.000726866	135.815	0.000651462	135.815	0.000522571	135.815	0.000437915	135.815	0.000330416	135.815	0.000217474
136.185	0.000725583	136.185	0.000652388	136.185	0.000521559	136.185	0.000438455	136.185	0.000329738	136.185	0.000217198
136.556	0.000725328	136.556	0.000652181	136.556	0.000520291	136.556	0.000437616	136.556	0.000329102	136.556	0.00021653
136.926	0.000722208	136.926	0.000648843	136.926	0.000519933	136.926	0.000437514	136.926	0.000328596	136.926	0.000217597
137.296	0.000721417	137.296	0.000648584	137.296	0.000519279	137.296	0.000437199	137.296	0.000329467	137.296	0.000215897
137.667	0.000721594	137.667	0.000646755	137.667	0.000518437	137.667	0.000435419	137.667	0.000327539	137.667	0.000215461
138.037	0.000715871	138.037	0.000647084	138.037	0.000517302	138.037	0.000435175	138.037	0.000328098	138.037	0.000215208
138.407	0.000714745	138.407	0.000644806	138.407	0.000515841	138.407	0.000434176	138.407	0.000327004	138.407	0.000215088
138.778	0.000713347	138.778	0.000640046	138.778	0.000514003	138.778	0.00043421	138.778	0.00032696	138.778	0.00021428
139.148	0.000712734	139.148	0.000638263	139.148	0.000513226	139.148	0.000432101	139.148	0.000326837	139.148	0.000213836
139.519	0.000709134	139.519	0.000637642	139.519	0.000512357	139.519	0.000431595	139.519	0.00032666	139.519	0.000212469
139.889	0.00070556	139.889	0.000635453	139.889	0.000511426	139.889	0.000430948	139.889	0.000323752	139.889	0.000212464
140.259	0.000705873	140.259	0.000635368	140.259	0.000510228	140.259	0.000429458	140.259	0.000323593	140.259	0.000211615
140.63	0.000705719	140.63	0.000630403	140.63	0.000508516	140.63	0.000428458	140.63	0.000321908	140.63	0.000210825
141	0.000696393	141	0.000628574	141	0.000506578	141	0.000426672	141	0.000321662	141	0.000209257
141.37	0.000692472	141.37	0.000624935	141.37	0.000502702	141.37	0.000424568	141.37	0.00031934	141.37	0.000208907
141.741	0.000690778	141.741	0.00062273	141.741	0.000501235	141.741	0.000423397	141.741	0.000317657	141.741	0.000208996
142.111	0.000688648	142.111	0.000618175	142.111	0.000499989	142.111	0.000421742	142.111	0.000317469	142.111	0.000208472
142.481	0.000685447	142.481	0.000615736	142.481	0.000498917	142.481	0.000419981	142.481	0.000317511	142.481	0.000208322
142.852	0.000681537	142.852	0.000614807	142.852	0.000497041	142.852	0.000418862	142.852	0.00031577	142.852	0.000206571
143.222	0.000680467	143.222	0.000614215	143.222	0.000494621	143.222	0.00041881	143.222	0.000315408	143.222	0.000205557
143.593	0.000677317	143.593	0.000612294	143.593	0.000493407	143.593	0.000416713	143.593	0.00031417	143.593	0.000204841
143.963	0.000671912	143.963	0.000607531	143.963	0.000492538	143.963	0.000416302	143.963	0.000312759	143.963	0.000203955
144.333	0.000670462	144.333	0.000606694	144.333	0.00048867	144.333	0.000414423	144.333	0.000312271	144.333	0.000202595
144.704	0.000664052	144.704	0.000599959	144.704	0.0004878	144.704	0.000410879	144.704	0.000309275	144.704	0.000201967
145.074	0.000661543	145.074	0.000596773	145.074	0.000483968	145.074	0.000408451	145.074	0.000307283	145.074	0.000201201
145.444	0.000655267	145.444	0.000592957	145.444	0.000482506	145.444	0.000407114	145.444	0.00030548	145.444	0.000199566
145.815	0.000651979	145.815	0.00058951	145.815	0.000479516	145.815	0.000405073	145.815	0.000306029	145.815	0.000199098
146.185	0.000647138	146.185	0.000587381	146.185	0.000474324	146.185	0.000403203	146.185	0.000302562	146.185	0.000197604
146.556	0.000641881	146.556	0.000579558	146.556	0.000471954	146.556	0.000401687	146.556	0.000301072	146.556	0.000196792
146.926	0.000639009	146.926	0.000577805	146.926	0.000471303	146.926	0.000398718	146.926	0.000298656	146.926	0.000194899
147.296	0.000630727	147.296	0.000575196	147.296	0.000468928	147.296	0.000396365	147.296	0.000296587	147.296	0.000193211
147.667	0.000627541	147.667	0.000570647	147.667	0.000465299	147.667	0.000393589	147.667	0.000297059	147.667	0.00019332
148.037	0.000625151	148.037	0.000566088	148.037	0.000460871	148.037	0.000391454	148.037	0.000294153	148.037	0.000191287
148.407	0.000621525	148.407	0.000562279	148.407	0.00045784	148.407	0.000388001	148.407	0.00029217	148.407	0.000190039
148.778	0.000613694	148.778	0.000556438	148.778	0.000456116	148.778	0.000386078	148.778	0.000290565	148.778	0.000188464
149.148	0.00060413	149.148	0.000552537	149.148	0.000453512	149.148	0.000382987	149.148	0.000288898	149.148	0.00018733
149.519	0.000601808	149.519	0.000548577	149.519	0.000448593	149.519	0.000380091	149.519	0.000285884	149.519	0.000185747
149.889	0.000597445	149.889	0.000542712	149.889	0.000444404	149.889	0.00037691	149.889	0.000282333	149.889	0.000184504
150.259	0.000590439	150.259	0.000536937	150.259	0.000440024	150.259	0.000374665	150.259	0.00028153	150.259	0.000183853
150.63	0.000583179	150.63	0.000533157	150.63	0.000438605	150.63	0.000370669	150.63	0.000278811	150.63	0.00018169
151	0.000576359	151	0.000528848	151	0.000434508	151	0.000367782	151	0.000274646	151	0.000179992
151.37	0.000570889	151.37	0.000524023	151.37	0.000428086	151.37	0.000364498	151.37	0.000272975	151.37	0.000178228
151.741	0.000565531	151.741	0.000518326	151.741	0.000425394	151.741	0.000360792	151.741	0.000270298	151.741	0.000177126
152.111	0.000562244	152.111	0.00051444	152.111	0.000422105	152.111	0.000357306	152.111	0.000267029	152.111	0.000174968
152.481	0.000554631	152.481	0.000507075	152.481	0.000417616	152.481	0.000353527	152.481	0.000265411	152.481	0.000173058
152.852	0.000543726	152.852	0.00050112	152.852	0.000412237	152.852	0.000348582	152.852	0.000262426	152.852	0.00017064
153.222	0.000538354	153.222	0.000495209	153.222	0.000407977	153.222	0.000344966	153.222	0.000259384	153.222	0.000169022
153.593	0.000533182	153.593	0.000488368	153.593	0.000402535	153.593	0.000340946	153.593	0.000256228	153.593	0.000168032
153.963	0.000526095	153.963	0.000483296	153.963	0.000399354	153.963	0.000338543	153.963	0.000254087	153.963	0.000164481
154.333	0.000521714	154.333	0.000478492	154.333	0.00039372	154.333	0.000335094	154.333	0.000249909	154.333	0.000163648
154.704	0.000514085	154.704	0.000471534	154.704	0.000389495	154.704	0.00033161	154.704	0.000247575	154.704	0.000162279
155.074	0.000505511	155.074	0.000465805	155.074	0.000384871	155.074	0.000326807	155.074	0.00024501	155.074	0.0001615
155.444	0.000503207	155.444	0.00046016	155.444	0.000380095	155.444	0.000322588	155.444	0.000243715	155.444	0.00016035
155.815	0.000498917	155.815	0.000454975	155.815	0.00037776	155.815	0.00031937	155.815	0.000241664	155.815	0.000159274
156.185	0.000495049	156.185	0.000449247	156.185	0.000373755	156.185	0.000316205	156.185	0.000238542	156.185	0.000157642
156.556	0.00048903	156.556	0.000445727	156.556	0.000370214	156.556	0.000313982	156.556	0.000235757	156.556	0.000154506
156.926	0.000481337	156.926	0.000441759	156.926	0.000365954	156.926	0.000311125	156.926	0.00023155	156.926	0.000152509
157.296	0.000473846	157.296	0.000435977	157.296	0.000361536	157.296	0.000306869	157.296	0.000230389	157.296	0.000149694
157.667	0.00046525	157.667	0.000429203	157.667	0.000357592	157.667	0.000303871	157.667	0.00022761	157.667	0.000148811
158.037	0.00046362	158.037	0.000423756	158.037	0.000353549	158.037	0.000300113	158.037	0.000224525	158.037	0.000146458
158.407	0.000453504	158.407	0.000415877	158.407	0.000348529	158.407	0.00029706	158.407	0.0002207	158.407	0.000143358
158.778	0.00044911	158.778	0.000412345	158.778	0.00034443	158.778	0.000295044	158.778	0.000218061	158.778	0.000142419
159.148	0.000437616	159.148	0.000406245	159.148	0.000339571	159.148	0.00028953	159.148	0.000215534	159.148	0.000140173
159.519	0.000433533	159.519	0.000399081	159.519	0.000333862	159.519	0.000283979	159.519	0.000211221	159.519	0.000137681
159.889	0.000421474	159.889	0.000389971	159.889	0.00032801	159.889	0.000280258	159.889	0.000207133	159.889	0.000135051
160.259	0.000413985	160.259	0.000385445	160.259	0.000322857	160.259	0.000275429	160.259	0.000204494	160.259	0.00013215
160.63	0.000408864	160.63	0.000379062	160.63	0.000317011	160.63	0.000271947	160.63	0.000201175	160.63	0.000130198
161	0.000400456	161	0.000369444	161	0.000308637	161	0.000265483	161	0.000196576	161	0.000127539
161.37	0.000389598	161.37	0.000365443	161.37	0.000304638	161.37	0.000261269	161.37	0.000192618	161.37	0.000126444
161.741	0.000384004	161.741	0.000358448	161.741	0.000299988	161.741	0.00025665	161.741	0.000190667	161.741	0.000123549
162.111	0.000373725	162.111	0.000353881	162.111	0.000295944	162.111	0.000253416	162.111	0.000186384	162.111	0.000120747
162.481	0.000366839	162.481	0.000347079	162.481	0.000290691	162.481	0.000247731	162.481	0.000181676	162.481	0.000118001
162.852	0.000358388	162.852	0.000336506	162.852	0.000280852	162.852	0.000240023	162.852	0.000178204	162.852	0.000115067
163.222	0.000348799	163.222	0.000325507	163.222	0.000273771	163.222	0.000234305	163.222	0.000174057	163.222	0.00011255
163.593	0.000339068	163.593	0.000317706	163.593	0.000267675	163.593	0.000230978	163.593	0.000169266	163.593	0.000109733
163.963	0.000328035	163.963	0.000310434	163.963	0.000261692	163.963	0.000224386	163.963	0.000164866	163.963	0.000107256
164.333	0.000320445	164.333	0.000303346	164.333	0.000256202	164.333	0.000217801	164.333	0.000160575	164.333	0.000103951
164.704	0.00031704	164.704	0.000294649	164.704	0.000249857	164.704	0.000212395	164.704	0.000157322	164.704	0.00010226
165.074	0.000305817	165.074	0.000285793	165.074	0.000244282	165.074	0.000207532	165.074	0.000154367	165.074	9.87551e-05
165.444	0.000295707	165.444	0.000279718	165.444	0.000239276	165.444	0.000204618	165.444	0.000150844	165.444	9.58805e-05
165.815	0.000288405	165.815	0.000275117	165.815	0.000234012	165.815	0.000199203	165.815	0.000147774	165.815	9.41109e-05
166.185	0.000281683	166.185	0.000269936	166.185	0.000226691	166.185	0.000194326	166.185	0.000142846	166.185	9.21051e-05
166.556	0.000274941	166.556	0.000261604	166.556	0.000222457	166.556	0.000189519	166.556	0.000138782	166.556	8.74277e-05
166.926	0.000262201	166.926	0.000254152	166.926	0.000215851	166.926	0.000184799	166.926	0.000134482	166.926	8.56581e-05
167.296	0.000250433	167.296	0.000245981	167.296	0.000209217	167.296	0.000179795	167.296	0.000130447	167.296	8.23847e-05
167.667	0.000245388	167.667	0.000238024	167.667	0.000201888	167.667	0.000172817	167.667	0.000126513	167.667	8.07834e-05
168.037	0.000234599	168.037	0.00022899	168.037	0.000195873	168.037	0.000167763	168.037	0.00012218	168.037	7.88448e-05
168.407	0.000225444	168.407	0.000219742	168.407	0.000189196	168.407	0.000162375	168.407	0.000118276	168.407	7.49725e-05
168.778	0.000218583	168.778	0.00021083	168.778	0.000183931	168.778	0.000156186	168.778	0.000114106	168.778	7.20455e-05
169.148	0.000211888	169.148	0.000204223	169.148	0.000176371	169.148	0.000150445	169.148	0.000110577	169.148	6.92418e-05
169.519	0.000204877	169.519	0.000196206	169.519	0.000171453	169.519	0.000145929	169.519	0.000106557	169.519	6.57212e-05
169.889	0.000193366	169.889	0.000191177	169.889	0.000165874	169.889	0.000140064	169.889	0.000101984	169.889	6.38135e-05
170.259	0.00018166	170.259	0.000183186	170.259	0.000157664	170.259	0.000135126	170.259	9.91221e-05	170.259	6.05723e-05
170.63	0.000173167	170.63	0.000173194	170.63	0.000151832	170.63	0.000128318	170.63	9.38868e-05	170.63	5.89194e-05
171	0.000168526	171	0.000163143	171	0.000143535	171	0.000122546	171	8.91842e-05	171	5.76246e-05
171.37	0.000160038	171.37	0.000155865	171.37	0.000137625	171.37	0.000118501	171.37	8.67545e-05	171.37	5.52908e-05
171.741	0.000151629	171.741	0.000146968	171.741	0.000133136	171.741	0.00011362	171.741	8.35209e-05	171.741	5.21641e-05
172.111	0.000147376	172.111	0.000142259	172.111	0.0001282	172.111	0.000109213	172.111	7.95015e-05	172.111	5.06311e-05
172.481	0.000138671	172.481	0.000139498	172.481	0.000124056	172.481	0.000105322	172.481	7.72005e-05	172.481	4.81802e-05
172.852	0.000132414	172.852	0.00012991	172.852	0.000117925	172.852	0.000101777	172.852	7.3303e-05	172.852	4.63873e-05
173.222	0.000122188	173.222	0.000124655	173.222	0.000113403	173.222	9.62955e-05	173.222	7.12896e-05	173.222	4.20738e-05
173.593	0.000116176	173.593	0.000117364	173.593	0.000107248	173.593	9.14259e-05	173.593	6.6348e-05	173.593	4.04619e-05
173.963	0.000108955	173.963	0.000109903	173.963	0.000101878	173.963	8.60329e-05	173.963	6.24221e-05	173.963	3.68571e-05
174.333	9.76179e-05	174.333	0.000101542	174.333	9.6034e-05	174.333	8.09243e-05	174.333	5.76064e-05	174.333	3.4912e-05
174.704	9.08081e-05	174.704	9.31154e-05	174.704	8.87826e-05	174.704	7.64663e-05	174.704	5.31795e-05	174.704	2.99864e-05
175.074	7.69941e-05	175.074	8.38671e-05	175.074	8.12225e-05	175.074	7.00813e-05	175.074	4.81059e-05	175.074	2.67125e-05
175.444	6.75996e-05	175.444	7.75888e-05	175.444	7.51931e-05	175.444	6.37051e-05	175.444	4.55674e-05	175.444	2.43819e-05
175.815	5.85686e-05	175.815	6.84597e-05	175.815	6.76971e-05	175.815	5.83114e-05	175.815	3.96751e-05	175.815	2.14426e-05
176.185	4.88841e-05	176.185	5.81509e-05	176.185	5.99205e-05	176.185	5.07871e-05	176.185	3.42384e-05	176.185	1.84346e-05
176.556	3.76254e-05	176.556	4.94097e-05	176.556	5.20859e-05	176.556	4.45655e-05	176.556	2.94413e-05	176.556	1.65785e-05
176.926	3.02886e-05	176.926	4.29923e-05	176.926	4.65051e-05	176.926	3.72688e-05	176.926	2.67944e-05	176.926	1.37913e-05
177.296	2.20953e-05	177.296	3.34675e-05	177.296	4.28587e-05	177.296	3.36041e-05	177.296	2.38045e-05	177.296	1.08697e-05
177.667	1.16882e-05	177.667	2.86491e-05	177.667	3.39051e-05	177.667	2.88688e-05	177.667	1.86375e-05	177.667	7.7711e-06
178.037	4.27337e-06	178.037	1.86486e-05	178.037	2.71103e-05	178.037	2.32979e-05	178.037	1.39892e-05	178.037	4.90954e-06
178.407	-3.12284e-06	178.407	9.34656e-06	178.407	2.01393e-05	178.407	1.75134e-05	178.407	1.05279e-05	178.407	2.6251e-06
178.778	-1.23074e-05	178.778	2.50367e-06	178.778	1.61917e-05	178.778	1.17394e-05	178.778	6.24615e-06	178.778	-8.8945e-07
179.148	-1.90485e-05	179.148	-7.14782e-06	179.148	8.47864e-06	179.148	9.11823e-06	179.148	8.62572e-07	179.148	-3.08076e-06
179.519	-2.85003e-05	179.519	-1.59181e-05	179.519	7.37842e-07	179.519	2.91025e-06	179.519	-3.0854e-06	179.519	-5.56567e-06
179.889	-3.85818e-05	179.889	-2.39604e-05	179.889	-4.52201e-06	179.889	-5.10907e-06	179.889	-6.83021e-06	179.889	-8.64877e-06
180.259	-4.66042e-05	180.259	-2.86119e-05	180.259	-1.18868e-05	180.259	-1.07562e-05	180.259	-1.1293e-05	180.259	-1.24788e-05
180.63	-5.20232e-05	180.63	-3.84669e-05	180.63	-1.66041e-05	180.63	-1.55585e-05	180.63	-1.60602e-05	180.63	-1.37498e-05
181	-5.86193e-05	181	-4.34005e-05	181	-2.29587e-05	181	-1.93135e-05	181	-2.07252e-05	181	-1.7293e-05
181.37	-6.93271e-05	181.37	-5.08826e-05	181.37	-2.80864e-05	181.37	-2.50238e-05	181.37	-2.31025e-05	181.37	-2.01704e-05
181.741	-7.70252e-05	181.741	-5.68855e-05	181.741	-3.27491e-05	181.741	-2.98751e-05	181.741	-2.74007e-05	181.741	-2.28703e-05
182.111	-8.83564e-05	182.111	-6.48185e-05	182.111	-3.95047e-05	182.111	-3.601e-05	182.111	-3.20417e-05	182.111	-2.55325e-05
182.481	-9.51115e-05	182.481	-7.22658e-05	182.481	-4.77152e-05	182.481	-4.10554e-05	182.481	-3.55217e-05	182.481	-2.84215e-05
182.852	-0.000103901	182.852	-8.2879e-05	182.852	-5.40545e-05	182.852	-4.58125e-05	182.852	-4.10685e-05	182.852	-3.13579e-05
183.222	-0.000112916	183.222	-9.12853e-05	183.222	-6.05899e-05	183.222	-5.1046e-05	183.222	-4.4576e-05	183.222	-3.37298e-05
183.593	-0.000121725	183.593	-9.95571e-05	183.593	-6.64764e-05	183.593	-5.63425e-05	183.593	-4.87986e-05	183.593	-3.67202e-05
183.963	-0.000131122	183.963	-0.000107153	183.963	-7.4804e-05	183.963	-6.36189e-05	183.963	-5.40078e-05	183.963	-3.97499e-05
184.333	-0.00014204	184.333	-0.000115729	184.333	-8.16703e-05	184.333	-6.94542e-05	184.333	-5.83188e-05	184.333	-4.32616e-05
184.704	-0.000151484	184.704	-0.00012328	184.704	-8.84066e-05	184.704	-7.58515e-05	184.704	-6.18069e-05	184.704	-4.49843e-05
185.074	-0.000158825	185.074	-0.000131169	185.074	-9.41755e-05	185.074	-8.16952e-05	185.074	-6.57654e-05	185.074	-4.80083e-05
185.444	-0.000166669	185.444	-0.000139053	185.444	-0.000100501	185.444	-8.94296e-05	185.444	-7.07169e-05	185.444	-5.19525e-05
185.815	-0.000174581	185.815	-0.000147632	185.815	-0.000110125	185.815	-9.53182e-05	185.815	-7.54091e-05	185.815	-5.5374e-05
186.185	-0.000185418	186.185	-0.000156886	186.185	-0.000116302	186.185	-0.000100563	186.185	-7.95104e-05	186.185	-5.77782e-05
186.556	-0.000195122	186.556	-0.000165956	186.556	-0.000122136	186.556	-0.000105293	186.556	-8.40756e-05	186.556	-6.00364e-05
186.926	-0.000200533	186.926	-0.000173822	186.926	-0.000129994	186.926	-0.000113353	186.926	-8.86571e-05	186.926	-6.31197e-05
187.296	-0.000210892	187.296	-0.000181746	187.296	-0.00013634	187.296	-0.000117981	187.296	-9.34418e-05	187.296	-6.58901e-05
187.667	-0.000212239	187.667	-0.000189332	187.667	-0.000140925	187.667	-0.000121742	187.667	-9.6542e-05	187.667	-6.78359e-05
188.037	-0.00022122	188.037	-0.000195712	188.037	-0.000146805	188.037	-0.000125519	188.037	-9.92175e-05	188.037	-6.97778e-05
188.407	-0.000228566	188.407	-0.000200518	188.407	-0.000151413	188.407	-0.000129459	188.407	-0.000101419	188.407	-7.11102e-05
188.778	-0.000235691	188.778	-0.000205784	188.778	-0.000155209	188.778	-0.000134499	188.778	-0.000106066	188.778	-7.33504e-05
189.148	-0.000242012	189.148	-0.000213245	189.148	-0.000161229	189.148	-0.000138909	189.148	-0.000109309	189.148	-7.49963e-05
189.519	-0.000250894	189.519	-0.000217915	189.519	-0.00016567	189.519	-0.000142736	189.519	-0.000111783	189.519	-7.96446e-05
189.889	-0.000258276	189.889	-0.000228284	189.889	-0.000172439	189.889	-0.000147729	189.889	-0.000117551	189.889	-8.21194e-05
190.259	-0.000263773	190.259	-0.000232567	190.259	-0.000179664	190.259	-0.000154703	190.259	-0.000122191	190.259	-8.58577e-05
190.63	-0.000272394	190.63	-0.000240082	190.63	-0.000184648	190.63	-0.000159359	190.63	-0.000126711	190.63	-8.70579e-05
191	-0.000281443	191	-0.000252973	191	-0.000192159	191	-0.000164708	191	-0.000129615	191	-8.99171e-05
191.37	-0.000288243	191.37	-0.00025812	191.37	-0.00019613	191.37	-0.000170167	191.37	-0.000134791	191.37	-9.25627e-05
191.741	-0.000297016	191.741	-0.000265032	191.741	-0.000202192	191.741	-0.000175396	191.741	-0.000137852	191.741	-9.4754e-05
192.111	-0.000305565	192.111	-0.000272693	192.111	-0.000209089	192.111	-0.0001798	192.111	-0.000140773	192.111	-9.73379e-05
192.481	-0.000308126	192.481	-0.000275905	192.481	-0.000214687	192.481	-0.000185309	192.481	-0.000145725	192.481	-9.93014e-05
192.852	-0.000315234	192.852	-0.000283418	192.852	-0.000220631	192.852	-0.000188575	192.852	-0.000148958	192.852	-0.000101876
193.222	-0.000325621	193.222	-0.000293447	193.222	-0.000225831	193.222	-0.000194928	193.222	-0.000153096	193.222	-0.000104018
193.593	-0.000332719	193.593	-0.000296197	193.593	-0.000230226	193.593	-0.000199049	193.593	-0.000155822	193.593	-0.000106886
193.963	-0.000339734	193.963	-0.000304189	193.963	-0.000236679	193.963	-0.000204703	193.963	-0.000159789	193.963	-0.00010849
194.333	-0.000347305	194.333	-0.000310529	194.333	-0.000242138	194.333	-0.000209948	194.333	-0.000163829	194.333	-0.000111853
194.704	-0.000358822	194.704	-0.000319713	194.704	-0.000247896	194.704	-0.000216288	194.704	-0.000167417	194.704	-0.000114351
195.074	-0.000361549	195.074	-0.00032433	195.074	-0.000252537	195.074	-0.000219706	195.074	-0.00017013	195.074	-0.000116174
195.444	-0.000367376	195.444	-0.000331345	195.444	-0.000257807	195.444	-0.000220574	195.444	-0.000173086	195.444	-0.000118799
195.815	-0.000371325	195.815	-0.000334555	195.815	-0.000261512	195.815	-0.000224551	195.815	-0.00017564	195.815	-0.00012084
196.185	-0.000375522	196.185	-0.000338936	196.185	-0.000265499	196.185	-0.000229627	196.185	-0.000179391	196.185	-0.000122776
196.556	-0.000385617	196.556	-0.000344288	196.556	-0.000270803	196.556	-0.000233448	196.556	-0.000182677	196.556	-0.000125463
196.926	-0.000392868	196.926	-0.00035212	196.926	-0.000274702	196.926	-0.000237734	196.926	-0.000185606	196.926	-0.000127959
197.296	-0.000397001	197.296	-0.000357885	197.296	-0.000280537	197.296	-0.000243067	197.296	-0.000189177	197.296	-0.000130263
197.667	-0.000410032	197.667	-0.000364873	197.667	-0.00028599	197.667	-0.000247834	197.667	-0.000192789	197.667	-0.00013365
198.037	-0.000415126	198.037	-0.000373204	198.037	-0.000291005	198.037	-0.000251856	198.037	-0.000194923	198.037	-0.000136526
198.407	-0.000419223	198.407	-0.000379491	198.407	-0.000296176	198.407	-0.000256492	198.407	-0.000201169	198.407	-0.000138508
198.778	-0.00042905	198.778	-0.000384304	198.778	-0.00030299	198.778	-0.000262207	198.778	-0.000203472	198.778	-0.000140428
199.148	-0.000431952	199.148	-0.000389396	199.148	-0.0003084	199.148	-0.000265134	199.148	-0.000206996	199.148	-0.000142774
199.519	-0.000436923	199.519	-0.000393618	199.519	-0.000312909	199.519	-0.00027084	199.519	-0.000210662	199.519	-0.000144556
199.889	-0.000443449	199.889	-0.000401734	199.889	-0.000318334	199.889	-0.000273764	199.889	-0.000213167	199.889	-0.00014671
200.259	-0.000452493	200.259	-0.00040803	200.259	-0.000321641	200.259	-0.000278655	200.259	-0.000216762	200.259	-0.00014866
200.63	-0.000459957	200.63	-0.000412243	200.63	-0.000327065	200.63	-0.000282395	200.63	-0.000220146	200.63	-0.000151201
201	-0.000463676	201	-0.000420996	201	-0.000333018	201	-0.000286469	201	-0.000223744	201	-0.000153443
201.37	-0.000469478	201.37	-0.000425108	201.37	-0.000337726	201.37	-0.000292095	201.37	-0.000225829	201.37	-0.000156255
201.741	-0.000475986	201.741	-0.000429418	201.741	-0.00034138	201.741	-0.000296059	201.741	-0.000229982	201.741	-0.000157399
202.111	-0.000478392	202.111	-0.000437335	202.111	-0.000345437	202.111	-0.000300071	202.111	-0.000232495	202.111	-0.000158789
202.481	-0.000484684	202.481	-0.000442832	202.481	-0.000350253	202.481	-0.000302616	202.481	-0.000234453	202.481	-0.000161256
202.852	-0.000487804	202.852	-0.000446954	202.852	-0.000355203	202.852	-0.000305642	202.852	-0.000235629	202.852	-0.000161967
203.222	-0.000492493	203.222	-0.000448881	203.222	-0.000357421	203.222	-0.000308704	203.222	-0.00023845	203.222	-0.000163396
203.593	-0.000498963	203.593	-0.000453246	203.593	-0.000359094	203.593	-0.00031176	203.593	-0.000240647	203.593	-0.000164331
203.963	-0.000501872	203.963	-0.000457788	203.963	-0.000362814	203.963	-0.000313108	203.963	-0.000242515	203.963	-0.000166283
204.333	-0.000505863	204.333	-0.000461743	204.333	-0.000367142	204.333	-0.000316954	204.333	-0.000245846	204.333	-0.000168515
204.704	-0.000510282	204.704	-0.000464444	204.704	-0.000370038	204.704	-0.000320163	204.704	-0.000247762	204.704	-0.000170372
205.074	-0.000516809	205.074	-0.000468907	205.074	-0.000372394	205.074	-0.000323323	205.074	-0.000250986	205.074	-0.000171852
205.444	-0.000521329	205.444	-0.000474904	205.444	-0.000377011	205.444	-0.000327032	205.444	-0.000252459	205.444	-0.000174149
205.815	-0.000525753	205.815	-0.000478491	205.815	-0.000379082	205.815	-0.000328139	205.815	-0.000254909	205.815	-0.000176401
206.185	-0.000529512	206.185	-0.000483091	206.185	-0.000385311	206.185	-0.000333674	206.185	-0.000256949	206.185	-0.000178007
206.556	-0.000534914	206.556	-0.000486769	206.556	-0.000390736	206.556	-0.000337653	206.556	-0.000260156	206.556	-0.000178642
206.926	-0.000536888	206.926	-0.000491988	206.926	-0.000393706	206.926	-0.000339314	206.926	-0.00026312	206.926	-0.00018102
207.296	-0.000544426	207.296	-0.000498829	207.296	-0.000396124	207.296	-0.000343063	207.296	-0.000265281	207.296	-0.000182449
207.667	-0.000550154	207.667	-0.000499437	207.667	-0.000398688	207.667	-0.000344871	207.667	-0.000268146	207.667	-0.000182901
208.037	-0.000551011	208.037	-0.000506587	208.037	-0.000401315	208.037	-0.000347858	208.037	-0.00027031	208.037	-0.000184248
208.407	-0.000556011	208.407	-0.000510381	208.407	-0.000406233	208.407	-0.000351445	208.407	-0.000272645	208.407	-0.000186234
208.778	-0.000560227	208.778	-0.000514057	208.778	-0.000408204	208.778	-0.000354765	208.778	-0.000274547	208.778	-0.000187669
209.148	-0.000565792	209.148	-0.000518386	209.148	-0.000412412	209.148	-0.000355611	209.148	-0.000275997	209.148	-0.000188506
209.519	-0.000566244	209.519	-0.000520943	209.519	-0.000415309	209.519	-0.000358892	209.519	-0.000278741	209.519	-0.00019039
209.889	-0.000570371	209.889	-0.000521966	209.889	-0.000418252	209.889	-0.000362806	209.889	-0.000281363	209.889	-0.000190518
210.259	-0.000575186	210.259	-0.000527948	210.259	-0.00042157	210.259	-0.000365016	210.259	-0.000282176	210.259	-0.000193137
210.63	-0.000578972	210.63	-0.000533425	210.63	-0.000424405	210.63	-0.000367496	210.63	-0.000282664	210.63	-0.000195031
211	-0.000582514	211	-0.000534374	211	-0.00042599	211	-0.000368628	211	-0.000286236	211	-0.000195662
211.37	-0.000584163	211.37	-0.000536725	211.37	-0.000428068	211.37	-0.000371365	211.37	-0.000287881	211.37	-0.000196642
211.741	-0.000590053	211.741	-0.000540283	211.741	-0.000431235	211.741	-0.000374163	211.741	-0.000288563	211.741	-0.000198592
212.111	-0.000592773	212.111	-0.000542543	212.111	-0.000433342	212.111	-0.000375309	212.111	-0.000290636	212.111	-0.000199543
212.481	-0.000597066	212.481	-0.000547377	212.481	-0.000436841	212.481	-0.000378159	212.481	-0.000292108	212.481	-0.000199592
212.852	-0.000597337	212.852	-0.000549969	212.852	-0.00043814	212.852	-0.000379705	212.852	-0.000293653	212.852	-0.000200577
213.222	-0.000602605	213.222	-0.000554421	213.222	-0.000441494	213.222	-0.000382063	213.222	-0.000295575	213.222	-0.000201451
213.593	-0.000605356	213.593	-0.000556341	213.593	-0.000444801	213.593	-0.000385481	213.593	-0.000296641	213.593	-0.000202666
213.963	-0.000606313	213.963	-0.000559929	213.963	-0.00044822	213.963	-0.000386107	213.963	-0.00029865	213.963	-0.000203676
214.333	-0.000609989	214.333	-0.000561199	214.333	-0.000448055	214.333	-0.000388493	214.333	-0.000298665	214.333	-0.000204511
214.704	-0.000613385	214.704	-0.00056404	214.704	-0.000451403	214.704	-0.000389202	214.704	-0.000300628	214.704	-0.000205824
215.074	-0.000619035	215.074	-0.00056729	215.074	-0.000452437	215.074	-0.000392056	215.074	-0.000301211	215.074	-0.000206242
215.444	-0.000619332	215.444	-0.00057021	215.444	-0.000456251	215.444	-0.000394039	215.444	-0.00030302	215.444	-0.000207359
215.815	-0.000618663	215.815	-0.00057138	215.815	-0.000458095	215.815	-0.000395493	215.815	-0.000303961	215.815	-0.000208511
216.185	-0.000623951	216.185	-0.000572414	216.185	-0.000458012	216.185	-0.00039569	216.185	-0.000305846	216.185	-0.000209279
216.556	-0.000625981	216.556	-0.000575665	216.556	-0.000460271	216.556	-0.000398826	216.556	-0.000305991	216.556	-0.000210268
216.926	-0.00062577	216.926	-0.00057708	216.926	-0.000460019	216.926	-0.000399195	216.926	-0.000307613	216.926	-0.000210903
217.296	-0.000631222	217.296	-0.000579187	217.296	-0.000461255	217.296	-0.000399794	217.296	-0.000308841	217.296	-0.000210393
217.667	-0.000631265	217.667	-0.000579675	217.667	-0.000463439	217.667	-0.000400945	217.667	-0.000308977	217.667	-0.000210794
218.037	-0.000633693	218.037	-0.000581943	218.037	-0.000463244	218.037	-0.000402272	218.037	-0.000309691	218.037	-0.000211243
218.407	-0.000633937	218.407	-0.000584536	218.407	-0.000465945	218.407	-0.000402573	218.407	-0.000309354	218.407	-0.000212395
218.778	-0.000632326	218.778	-0.000584185	218.778	-0.000466445	218.778	-0.000403086	218.778	-0.000310858	218.778	-0.000213524
219.148	-0.000637222	219.148	-0.000584654	219.148	-0.00046663	219.148	-0.000403186	219.148	-0.000311897	219.148	-0.000213486
219.519	-0.000636916	219.519	-0.000586744	219.519	-0.000468112	219.519	-0.00040482	219.519	-0.000312064	219.519	-0.000214129
219.889	-0.000636133	219.889	-0.000587777	219.889	-0.000469092	219.889	-0.000406099	219.889	-0.000314196	219.889	-0.000213772
220.259	-0.000637338	220.259	-0.000588863	220.259	-0.000469883	220.259	-0.000407059	220.259	-0.000312825	220.259	-0.000214707
220.63	-0.000640308	220.63	-0.000588119	220.63	-0.000470367	220.63	-0.000406695	220.63	-0.000314046	220.63	-0.000214452
221	-0.000642466	221	-0.000591563	221	-0.000472323	221	-0.000407573	221	-0.000314383	221	-0.00021493
221.37	-0.000640114	221.37	-0.000591669	221.37	-0.000472279	221.37	-0.000408663	221.37	-0.00031622	221.37	-0.000216099
221.741	-0.000653262	221.741	-0.000593977	221.741	-0.000472868	221.741	-0.000409721	221.741	-0.000315727	221.741	-0.000216454
222.111	-0.000643522	222.111	-0.000594513	222.111	-0.000473852	222.111	-0.000409871	222.111	-0.000315373	222.111	-0.000216226
222.481	-0.000646335	222.481	-0.00059361	222.481	-0.000473133	222.481	-0.000408743	222.481	-0.000315837	222.481	-0.0002164
222.852	-0.000645306	222.852	-0.000595497	222.852	-0.000473187	222.852	-0.000410342	222.852	-0.000316663	222.852	-0.000216626
223.222	-0.000646789	223.222	-0.000597103	223.222	-0.000474361	223.222	-0.000410265	223.222	-0.000316147	223.222	-0.00021601
223.593	-0.000647128	223.593	-0.000595136	223.593	-0.000474592	223.593	-0.000410478	223.593	-0.000316822	223.593	-0.000216361
223.963	-0.000649353	223.963	-0.000595915	223.963	-0.000473963	223.963	-0.000410523	223.963	-0.000317489	223.963	-0.000217512
224.333	-0.000646613	224.333	-0.000593972	224.333	-0.000472643	224.333	-0.000410333	224.333	-0.000315626	224.333	-0.000216499
224.704	-0.0006437	224.704	-0.00059432	224.704	-0.000472561	224.704	-0.000410047	224.704	-0.000316068	224.704	-0.000216732
225.074	-0.00064235	225.074	-0.000594599	225.074	-0.000474184	225.074	-0.000409502	225.074	-0.000315754	225.074	-0.000215701
225.444	-0.000643983	225.444	-0.000591852	225.444	-0.000472866	225.444	-0.000408275	225.444	-0.000315975	225.444	-0.000216105
225.815	-0.000648299	225.815	-0.000592358	225.815	-0.00047271	225.815	-0.00040836	225.815	-0.000315611	225.815	-0.000216741
226.185	-0.000646471	226.185	-0.000594234	226.185	-0.000472446	226.185	-0.000408309	226.185	-0.000314668	226.185	-0.000215806
226.556	-0.000646053	226.556	-0.000592823	226.556	-0.000472132	226.556	-0.000408502	226.556	-0.000315459	226.556	-0.000216334
226.926	-0.000648436	226.926	-0.000593088	226.926	-0.000471868	226.926	-0.00040787	226.926	-0.000314193	226.926	-0.000215102
227.296	-0.000642327	227.296	-0.000594011	227.296	-0.000471658	227.296	-0.000407405	227.296	-0.000314835	227.296	-0.000215473
227.667	-0.000644008	227.667	-0.000593573	227.667	-0.000470276	227.667	-0.000406405	227.667	-0.000314257	227.667	-0.000215379
228.037	-0.000640973	228.037	-0.000594458	228.037	-0.000468452	228.037	-0.00040565	228.037	-0.000314261	228.037	-0.000215429
228.407	-0.000642096	228.407	-0.000591512	228.407	-0.000468034	228.407	-0.000404729	228.407	-0.000311859	228.407	-0.000214532
228.778	-0.000640236	228.778	-0.000590709	228.778	-0.000467844	228.778	-0.000405038	228.778	-0.000312126	228.778	-0.000213688
229.148	-0.000642714	229.148	-0.000587963	229.148	-0.000466367	229.148	-0.00040324	229.148	-0.00031169	229.148	-0.000213332
229.519	-0.000644721	229.519	-0.000589581	229.519	-0.000465977	229.519	-0.00040354	229.519	-0.000311365	229.519	-0.000213257
229.889	-0.000641918	229.889	-0.000589565	229.889	-0.000463215	229.889	-0.000401658	229.889	-0.000310078	229.889	-0.000211923
230.259	-0.000638315	230.259	-0.000586258	230.259	-0.000461847	230.259	-0.000399758	230.259	-0.000309508	230.259	-0.000211822
230.63	-0.000635329	230.63	-0.000587318	230.63	-0.000462105	230.63	-0.000398757	230.63	-0.000307885	230.63	-0.00021134
231	-0.000636139	231	-0.000585174	231	-0.000458466	231	-0.000396144	231	-0.000308102	231	-0.000210743
231.37	-0.000632142	231.37	-0.000582346	231.37	-0.000457261	231.37	-0.000396107	231.37	-0.000306531	231.37	-0.000210299
231.741	-0.000629703	231.741	-0.000578975	231.741	-0.000455554	231.741	-0.000393966	231.741	-0.000306019	231.741	-0.000209642
232.111	-0.000628384	232.111	-0.000576875	232.111	-0.000453655	232.111	-0.000391349	232.111	-0.000304988	232.111	-0.000209896
232.481	-0.000627872	232.481	-0.000574483	232.481	-0.000451512	232.481	-0.00038975	232.481	-0.000303188	232.481	-0.000208282
232.852	-0.000626455	232.852	-0.000573023	232.852	-0.000450057	232.852	-0.000388734	232.852	-0.000301826	232.852	-0.000208561
233.222	-0.000623464	233.222	-0.000570636	233.222	-0.000446718	233.222	-0.000386945	233.222	-0.00030085	233.222	-0.000207291
233.593	-0.000618387	233.593	-0.000570318	233.593	-0.000445982	233.593	-0.000387215	233.593	-0.000298552	233.593	-0.00020657
233.963	-0.00061825	233.963	-0.000567526	233.963	-0.000445633	233.963	-0.000385012	233.963	-0.000298118	233.963	-0.000205679
234.333	-0.000617667	234.333	-0.000565511	234.333	-0.000444036	234.333	-0.000385684	234.333	-0.000297451	234.333	-0.000204079
234.704	-0.000614742	234.704	-0.000563093	234.704	-0.000441388	234.704	-0.000383523	234.704	-0.000296001	234.704	-0.000203718
235.074	-0.000613117	235.074	-0.000562956	235.074	-0.000439996	235.074	-0.000381107	235.074	-0.000294522	235.074	-0.000202201
235.444	-0.000609984	235.444	-0.000559419	235.444	-0.00043599	235.444	-0.000379246	235.444	-0.000292956	235.444	-0.000200447
235.815	-0.000603124	235.815	-0.000558415	235.815	-0.000433633	235.815	-0.000377095	235.815	-0.000292154	235.815	-0.00019987
236.185	-0.000604659	236.185	-0.000554307	236.185	-0.000431212	236.185	-0.000375258	236.185	-0.000290357	236.185	-0.000198531
236.556	-0.000600414	236.556	-0.000552583	236.556	-0.00042899	236.556	-0.000372568	236.556	-0.0002873	236.556	-0.000196892
236.926	-0.000596281	236.926	-0.000547076	236.926	-0.00042699	236.926	-0.000368749	236.926	-0.000285751	236.926	-0.000196351
237.296	-0.000592471	237.296	-0.000543608	237.296	-0.000424898	237.296	-0.000366873	237.296	-0.00028422	237.296	-0.000195296
237.667	-0.000587736	237.667	-0.000541366	237.667	-0.000422817	237.667	-0.000365051	237.667	-0.000282891	237.667	-0.000193798
238.037	-0.000586707	238.037	-0.00054166	238.037	-0.000418284	238.037	-0.000361906	238.037	-0.000280867	238.037	-0.00019324
238.407	-0.000582563	238.407	-0.00053572	238.407	-0.000414699	238.407	-0.000358522	238.407	-0.00027947	238.407	-0.000191531
238.778	-0.000575891	238.778	-0.000531186	238.778	-0.00041207	238.778	-0.000356765	238.778	-0.00027711	238.778	-0.000189439
239.148	-0.000575004	239.148	-0.000528707	239.148	-0.000410164	239.148	-0.000354185	239.148	-0.000276263	239.148	-0.000188154
239.519	-0.000571069	239.519	-0.00052476	239.519	-0.000405044	239.519	-0.000351831	239.519	-0.00027262	239.519	-0.000186504
239.889	-0.000568094	239.889	-0.000521309	239.889	-0.000402995	239.889	-0.0003505	239.889	-0.00027226	239.889	-0.000185316
240.259	-0.000562411	240.259	-0.000516442	240.259	-0.000399487	240.259	-0.000347277	240.259	-0.000269054	240.259	-0.000184279
240.63	-0.000560011	240.63	-0.000513915	240.63	-0.000397012	240.63	-0.00034346	240.63	-0.000267579	240.63	-0.0001832
241	-0.000557756	241	-0.000509108	241	-0.000393254	241	-0.000341755	241	-0.000265859	241	-0.000181273
241.37	-0.000552947	241.37	-0.000504285	241.37	-0.000389553	241.37	-0.000340141	241.37	-0.00026404	241.37	-0.000179911
241.741	-0.000549027	241.741	-0.000501609	241.741	-0.000387385	241.741	-0.000337203	241.741	-0.000260979	241.741	-0.000178139
242.111	-0.000545513	242.111	-0.000499224	242.111	-0.000384652	242.111	-0.000334196	242.111	-0.000259476	242.111	-0.000177021
242.481	-0.000540942	242.481	-0.000496344	242.481	-0.000380986	242.481	-0.000331104	242.481	-0.000257404	242.481	-0.000174786
242.852	-0.000535669	242.852	-0.000491682	242.852	-0.000377191	242.852	-0.000328368	242.852	-0.000254418	242.852	-0.000173685
243.222	-0.000529414	243.222	-0.00048591	243.222	-0.000372508	243.222	-0.000325454	243.222	-0.000253108	243.222	-0.000172434
243.593	-0.000523491	243.593	-0.000483709	243.593	-0.000367768	243.593	-0.000322335	243.593	-0.000248393	243.593	-0.000169941
243.963	-0.00051898	243.963	-0.000480198	243.963	-0.000364628	243.963	-0.000317483	243.963	-0.000245213	243.963	-0.000167989
244.333	-0.000513494	244.333	-0.000469483	244.333	-0.000359961	244.333	-0.000311353	244.333	-0.000241741	244.333	-0.000165551
244.704	-0.000507973	244.704	-0.000466426	244.704	-0.000353625	244.704	-0.000307681	244.704	-0.000240235	244.704	-0.000164144
245.074	-0.000504071	245.074	-0.000461657	245.074	-0.000350366	245.074	-0.00030506	245.074	-0.000237116	245.074	-0.000162667
245.444	-0.000495802	245.444	-0.000455768	245.444	-0.000347144	245.444	-0.000301943	245.444	-0.000233256	245.444	-0.00016025
245.815	-0.000494154	245.815	-0.000451345	245.815	-0.000342421	245.815	-0.000298388	245.815	-0.000230699	245.815	-0.000158016
246.185	-0.000485933	246.185	-0.000444503	246.185	-0.000336922	246.185	-0.000293943	246.185	-0.000227391	246.185	-0.000156031
246.556	-0.000479033	246.556	-0.000441009	246.556	-0.000333422	246.556	-0.000289694	246.556	-0.00022473	246.556	-0.000154215
246.926	-0.000471449	246.926	-0.000433761	246.926	-0.00033005	246.926	-0.000285589	246.926	-0.000221836	246.926	-0.000152453
247.296	-0.000467545	247.296	-0.000428334	247.296	-0.000324107	247.296	-0.000282036	247.296	-0.000218659	247.296	-0.000151281
247.667	-0.000462519	247.667	-0.000421874	247.667	-0.000317669	247.667	-0.00027721	247.667	-0.000216434	247.667	-0.000149336
248.037	-0.000456653	248.037	-0.000414764	248.037	-0.000315179	248.037	-0.000273261	248.037	-0.000214293	248.037	-0.000147511
248.407	-0.000453622	248.407	-0.000409764	248.407	-0.000310966	248.407	-0.000271348	248.407	-0.000210679	248.407	-0.000146027
248.778	-0.000449816	248.778	-0.000404649	248.778	-0.000308642	248.778	-0.00026818	248.778	-0.000209009	248.778	-0.000144655
249.148	-0.000445379	249.148	-0.000401928	249.148	-0.000305009	249.148	-0.0002658	249.148	-0.000205642	249.148	-0.00014252
249.519	-0.000441573	249.519	-0.000396925	249.519	-0.000301837	249.519	-0.000262025	249.519	-0.000204669	249.519	-0.000140332
249.889	-0.000429671	249.889	-0.000393804	249.889	-0.000297705	249.889	-0.000259245	249.889	-0.00020026	249.889	-0.000138077
250.259	-0.000424548	250.259	-0.00039093	250.259	-0.000293669	250.259	-0.00025599	250.259	-0.000198018	250.259	-0.000135556
250.63	-0.000418314	250.63	-0.000385169	250.63	-0.000289399	250.63	-0.000252727	250.63	-0.000194921	250.63	-0.000131879
251	-0.000412188	251	-0.000379302	251	-0.000283644	251	-0.000247857	251	-0.000191749	251	-0.000130524
251.37	-0.000404792	251.37	-0.000371991	251.37	-0.000279198	251.37	-0.000245016	251.37	-0.000188717	251.37	-0.000128134
251.741	-0.000396873	251.741	-0.000367269	251.741	-0.000272415	251.741	-0.000239129	251.741	-0.00018556	251.741	-0.000126103
252.111	-0.000391396	252.111	-0.000360144	252.111	-0.000268387	252.111	-0.000234676	252.111	-0.000181144	252.111	-0.000124401
252.481	-0.000383778	252.481	-0.000353867	252.481	-0.000261645	252.481	-0.000229271	252.481	-0.000178391	252.481	-0.00012218
252.852	-0.000378591	252.852	-0.00034674	252.852	-0.000258035	252.852	-0.000224745	252.852	-0.000175326	252.852	-0.000120181
253.222	-0.000371424	253.222	-0.000342132	253.222	-0.000254572	253.222	-0.000222593	253.222	-0.000171924	253.222	-0.00011804
253.593	-0.000366909	253.593	-0.000334553	253.593	-0.000250464	253.593	-0.000218759	253.593	-0.000168189	253.593	-0.000115989
253.963	-0.000356752	253.963	-0.000330067	253.963	-0.000244504	253.963	-0.000214888	253.963	-0.000166163	253.963	-0.000113465
254.333	-0.000349832	254.333	-0.000321134	254.333	-0.000237357	254.333	-0.00020909	254.333	-0.000160276	254.333	-0.000111382
254.704	-0.000344551	254.704	-0.000314825	254.704	-0.000232824	254.704	-0.000205785	254.704	-0.000158367	254.704	-0.000109593
255.074	-0.000335744	255.074	-0.000307971	255.074	-0.000225905	255.074	-0.00019989	255.074	-0.000154076	255.074	-0.00010813
255.444	-0.000325438	255.444	-0.000299842	255.444	-0.00022278	255.444	-0.000196575	255.444	-0.000150598	255.444	-0.000104525
255.815	-0.000320297	255.815	-0.000295051	255.815	-0.00021585	255.815	-0.00019051	255.815	-0.000146495	255.815	-0.000102562
256.185	-0.000306698	256.185	-0.000285751	256.185	-0.000209871	256.185	-0.000186635	256.185	-0.000143622	256.185	-0.000100382
256.556	-0.000304648	256.556	-0.000279444	256.556	-0.000205575	256.556	-0.000180889	256.556	-0.000139479	256.556	-9.74776e-05
256.926	-0.000296256	256.926	-0.000273859	256.926	-0.000202022	256.926	-0.000177621	256.926	-0.000136742	256.926	-9.51292e-05
257.296	-0.000292893	257.296	-0.000268341	257.296	-0.000196023	257.296	-0.00017323	257.296	-0.000132841	257.296	-9.16221e-05
257.667	-0.000283131	257.667	-0.000261666	257.667	-0.000190354	257.667	-0.000168526	257.667	-0.000128301	257.667	-8.95203e-05
258.037	-0.000272489	258.037	-0.000254888	258.037	-0.000184198	258.037	-0.000163449	258.037	-0.000125405	258.037	-8.6494e-05
258.407	-0.000261269	258.407	-0.000245784	258.407	-0.000179547	258.407	-0.000159518	258.407	-0.000120663	258.407	-8.28266e-05
258.778	-0.000252862	258.778	-0.000236654	258.778	-0.000173368	258.778	-0.000154435	258.778	-0.00011624	258.778	-8.01624e-05
259.148	-0.000245996	259.148	-0.000231219	259.148	-0.000165308	259.148	-0.000148138	259.148	-0.000111649	259.148	-7.81336e-05
259.519	-0.000236617	259.519	-0.00022145	259.519	-0.000159604	259.519	-0.000142838	259.519	-0.000108885	259.519	-7.58657e-05
259.889	-0.000228002	259.889	-0.000216251	259.889	-0.000152463	259.889	-0.000138694	259.889	-0.000104601	259.889	-7.32585e-05
260.259	-0.000220755	260.259	-0.000208756	260.259	-0.000148602	260.259	-0.00013328	260.259	-0.000100815	260.259	-6.88206e-05
260.63	-0.0002134	260.63	-0.00019832	260.63	-0.00014124	260.63	-0.000127369	260.63	-9.73997e-05	260.63	-6.70212e-05
261	-0.000201059	261	-0.000192887	261	-0.000136083	261	-0.000122542	261	-9.18558e-05	261	-6.45326e-05
261.37	-0.000190705	261.37	-0.000182883	261.37	-0.000129622	261.37	-0.000117195	261.37	-8.85755e-05	261.37	-6.33897e-05
261.741	-0.000181269	261.741	-0.000176215	261.741	-0.000121973	261.741	-0.000112206	261.741	-8.55091e-05	261.741	-6.10635e-05
262.111	-0.000174495	262.111	-0.000166884	262.111	-0.000116181	262.111	-0.000107474	262.111	-8.21661e-05	262.111	-5.92848e-05
262.481	-0.00016881	262.481	-0.000157401	262.481	-0.000111572	262.481	-0.000103226	262.481	-8.07413e-05	262.481	-5.60119e-05
262.852	-0.000158338	262.852	-0.000151368	262.852	-0.000107981	262.852	-9.80977e-05	262.852	-7.80166e-05	262.852	-5.34923e-05
263.222	-0.000152185	263.222	-0.000146368	263.222	-0.000103679	263.222	-9.51524e-05	263.222	-7.29948e-05	263.222	-5.15551e-05
263.593	-0.000143659	263.593	-0.000139863	263.593	-9.848e-05	263.593	-8.97922e-05	263.593	-7.03998e-05	263.593	-4.91491e-05
263.963	-0.0001385	263.963	-0.000132987	263.963	-9.34538e-05	263.963	-8.76512e-05	263.963	-6.76681e-05	263.963	-4.71802e-05
264.333	-0.000131681	264.333	-0.000125102	264.333	-8.85258e-05	264.333	-8.28917e-05	264.333	-6.26271e-05	264.333	-4.51486e-05
264.704	-0.00012269	264.704	-0.00011807	264.704	-8.38224e-05	264.704	-7.74847e-05	264.704	-5.92042e-05	264.704	-4.18766e-05
265.074	-0.000114219	265.074	-0.000112591	265.074	-7.83942e-05	265.074	-7.23741e-05	265.074	-5.55459e-05	265.074	-3.93553e-05
265.444	-0.000105264	265.444	-0.000108872	265.444	-7.32784e-05	265.444	-6.82026e-05	265.444	-5.21816e-05	265.444	-3.65707e-05
265.815	-9.48258e-05	265.815	-9.51991e-05	265.815	-6.72895e-05	265.815	-6.141e-05	265.815	-4.77753e-05	265.815	-3.34968e-05
266.185	-8.30464e-05	266.185	-8.89281e-05	266.185	-6.18239e-05	266.185	-5.64528e-05	266.185	-4.35869e-05	266.185	-3.11547e-05
266.556	-7.2712e-05	266.556	-7.87556e-05	266.556	-5.5493e-05	266.556	-5.14363e-05	266.556	-3.80402e-05	266.556	-2.78716e-05
266.926	-6.12555e-05	266.926	-7.14356e-05	266.926	-4.64433e-05	266.926	-4.61142e-05	266.926	-3.41189e-05	266.926	-2.50537e-05
267.296	-5.18926e-05	267.296	-6.36985e-05	267.296	-3.87777e-05	267.296	-3.90906e-05	267.296	-2.82463e-05	267.296	-2.18283e-05
267.667	-3.78254e-05	267.667	-5.11587e-05	267.667	-3.1918e-05	267.667	-3.33804e-05	267.667	-2.56441e-05	267.667	-1.8933e-05
268.037	-2.78579e-05	268.037	-4.15519e-05	268.037	-2.34562e-05	268.037	-2.74397e-05	268.037	-1.99861e-05	268.037	-1.64231e-05
268.407	-1.67624e-05	268.407	-3.35159e-05	268.407	-1.83637e-05	268.407	-2.3359e-05	268.407	-1.58729e-05	268.407	-1.36765e-05
268.778	-8.95305e-06	268.778	-2.37915e-05	268.778	-9.52153e-06	268.778	-1.64631e-05	268.778	-1.19095e-05	268.778	-9.9015e-06
269.148	2.82952e-06	269.148	-1.39273e-05	269.148	-4.96699e-06	269.148	-1.0103e-05	269.148	-7.93052e-06	269.148	-8.68513e-06
269.519	1.43206e-05	269.519	-6.93091e-06	269.519	1.3131e-06	269.519	-5.15489e-06	269.519	-4.10956e-06	269.519	-5.85512e-06
269.889	2.28341e-05	269.889	3.42564e-06	269.889	7.22058e-06	269.889	-4.15062e-07	269.889	-2.81798e-08	269.889	-2.86012e-06
270.259	3.54143e-05	270.259	1.14359e-05	270.259	1.32071e-05	270.259	4.54769e-06	270.259	3.9101e-06	270.259	-1.2234e-06
270.63	4.61382e-05	270.63	2.01412e-05	270.63	2.00392e-05	270.63	1.10138e-05	270.63	7.88903e-06	270.63	2.25135e-06
271	5.55683e-05	271	2.8031e-05	271	2.41641e-05	271	1.54037e-05	271	1.21573e-05	271	4.69411e-06
271.37	6.36226e-05	271.37	3.48723e-05	271.37	3.04079e-05	271.37	1.97516e-05	271.37	1.48476e-05	271.37	6.96499e-06
271.741	6.81748e-05	271.741	4.39422e-05	271.741	3.76779e-05	271.741	2.57977e-05	271.741	1.92599e-05	271.741	9.79922e-06
272.111	8.17737e-05	272.111	5.10198e-05	272.111	4.24016e-05	272.111	3.08818e-05	272.111	2.21425e-05	272.111	1.27714e-05
272.481	8.94702e-05	272.481	5.69491e-05	272.481	4.76126e-05	272.481	3.45736e-05	272.481	2.55308e-05	272.481	1.5118e-05
272.852	9.65265e-05	272.852	6.25594e-05	272.852	5.20862e-05	272.852	3.73763e-05	272.852	2.99992e-05	272.852	1.76041e-05
273.222	0.000103882	273.222	6.66637e-05	273.222	5.74865e-05	273.222	4.28941e-05	273.222	3.37612e-05	273.222	2.05294e-05
273.593	0.000113108	273.593	7.54953e-05	273.593	6.34321e-05	273.593	4.75035e-05	273.593	3.69705e-05	273.593	2.36604e-05
273.963	0.000122073	273.963	8.15392e-05	273.963	6.91363e-05	273.963	5.32436e-05	273.963	4.21244e-05	273.963	2.59756e-05
274.333	0.000133875	274.333	9.35759e-05	274.333	7.59558e-05	274.333	5.83877e-05	274.333	4.89102e-05	274.333	2.86551e-05
274.704	0.000143137	274.704	0.000100644	274.704	8.32583e-05	274.704	6.33318e-05	274.704	5.21601e-05	274.704	3.21512e-05
275.074	0.000155598	275.074	0.000109273	275.074	8.94769e-05	275.074	6.99468e-05	275.074	5.57032e-05	275.074	3.4639e-05
275.444	0.000165654	275.444	0.000120066	275.444	9.68594e-05	275.444	7.63996e-05	275.444	5.8759e-05	275.444	3.80409e-05
275.815	0.000179981	275.815	0.000130967	275.815	0.000103201	275.815	7.9924e-05	275.815	6.2513e-05	275.815	4.09158e-05
276.185	0.000187971	276.185	0.000135331	276.185	0.000106969	276.185	8.51495e-05	276.185	6.83236e-05	276.185	4.42404e-05
276.556	0.000195417	276.556	0.000141236	276.556	0.000111449	276.556	8.86492e-05	276.556	7.19622e-05	276.556	4.69888e-05
276.926	0.00020478	276.926	0.000148302	276.926	0.000119192	276.926	9.56284e-05	276.926	7.51715e-05	276.926	4.90696e-05
277.296	0.000219357	277.296	0.000158581	277.296	0.000125571	277.296	0.000101712	277.296	7.87651e-05	277.296	5.11321e-05
277.667	0.000225142	277.667	0.000167965	277.667	0.000131562	277.667	0.000106378	277.667	8.35801e-05	277.667	5.40017e-05
278.037	0.000233401	278.037	0.000176421	278.037	0.000138202	278.037	0.000112308	278.037	8.90141e-05	278.037	5.69865e-05
278.407	0.000244864	278.407	0.00018527	278.407	0.000146342	278.407	0.000117375	278.407	9.26254e-05	278.407	6.03552e-05
278.778	0.000257561	278.778	0.000195343	278.778	0.000151689	278.778	0.000124673	278.778	9.61158e-05	278.778	6.25005e-05
279.148	0.000264621	279.148	0.000203459	279.148	0.000158054	279.148	0.000128559	279.148	0.000100047	279.148	6.46837e-05
279.519	0.000274572	279.519	0.000213244	279.519	0.000163367	279.519	0.000134058	279.519	0.000102169	279.519	6.63186e-05
279.889	0.000281779	279.889	0.00021964	279.889	0.000169483	279.889	0.000137007	279.889	0.000107158	279.889	6.99703e-05
280.259	0.000290108	280.259	0.000227222	280.259	0.000172917	280.259	0.000142318	280.259	0.000111626	280.259	7.15448e-05
280.63	0.000294211	280.63	0.00023402	280.63	0.000179967	280.63	0.000148425	280.63	0.000114738	280.63	7.32556e-05
281	0.000304035	281	0.000242068	281	0.000184857	281	0.000152638	281	0.000117518	281	7.53015e-05
281.37	0.000313219	281.37	0.00025014	281.37	0.000191421	281.37	0.000158028	281.37	0.000122244	281.37	7.8773e-05
281.741	0.000322947	281.741	0.00025721	281.741	0.000196976	281.741	0.00016142	281.741	0.00012627	281.741	8.39461e-05
282.111	0.000328943	282.111	0.000264553	282.111	0.000203256	282.111	0.000167426	282.111	0.000130828	282.111	8.57181e-05
282.481	0.000342704	282.481	0.000273292	282.481	0.0002106	282.481	0.000174132	282.481	0.00013413	282.481	8.75993e-05
282.852	0.000349933	282.852	0.000281165	282.852	0.000218365	282.852	0.000179989	282.852	0.000137036	282.852	8.93418e-05
283.222	0.000359083	283.222	0.000289349	283.222	0.000225058	283.222	0.00018597	283.222	0.000141332	283.222	9.19451e-05
283.593	0.000365852	283.593	0.000295085	283.593	0.000228829	283.593	0.000188814	283.593	0.000143136	283.593	9.39706e-05
283.963	0.00037234	283.963	0.000301602	283.963	0.00023346	283.963	0.000193914	283.963	0.000148263	283.963	9.60114e-05
284.333	0.000381058	284.333	0.000309738	284.333	0.000241119	284.333	0.000199139	284.333	0.000151459	284.333	9.86748e-05
284.704	0.000395579	284.704	0.000316121	284.704	0.000246946	284.704	0.00020485	284.704	0.000155194	284.704	0.000100994
285.074	0.000404063	285.074	0.000324515	285.074	0.000253051	285.074	0.000209274	285.074	0.000159274	285.074	0.000103942
285.444	0.000409302	285.444	0.000334252	285.444	0.000260451	285.444	0.000214268	285.444	0.000163254	285.444	0.000105178
285.815	0.000414741	285.815	0.000341846	285.815	0.000265437	285.815	0.000218715	285.815	0.00016703	285.815	0.000108104
286.185	0.000425367	286.185	0.0003472	286.185	0.000271116	286.185	0.000223844	286.185	0.000169655	286.185	0.000109721
286.556	0.000430132	286.556	0.00035449	286.556	0.000275324	286.556	0.000228245	286.556	0.000172909	286.556	0.000112313
286.926	0.000440246	286.926	0.000359344	286.926	0.000280322	286.926	0.00023325	286.926	0.000176718	286.926	0.000114639
287.296	0.000447998	287.296	0.000366859	287.296	0.000284288	287.296	0.000234928	287.296	0.00017983	287.296	0.000117451
287.667	0.000450195	287.667	0.000374254	287.667	0.000292254	287.667	0.000238969	287.667	0.000183711	287.667	0.000119074
288.037	0.000459445	288.037	0.000382172	288.037	0.000296724	288.037	0.000243683	288.037	0.000187282	288.037	0.000122246
288.407	0.000465829	288.407	0.000384438	288.407	0.000300101	288.407	0.000249138	288.407	0.000189904	288.407	0.000124927
288.778	0.000474188	288.778	0.000392703	288.778	0.000305159	288.778	0.00025283	288.778	0.000194078	288.778	0.000126519
289.148	0.000480416	289.148	0.000400108	289.148	0.000308476	289.148	0.000255935	289.148	0.000198257	289.148	0.000129036
289.519	0.000491202	289.519	0.000404264	289.519	0.00031421	289.519	0.000260606	289.519	0.000200076	289.519	0.000131611
289.889	0.000498536	289.889	0.000411448	289.889	0.000321568	289.889	0.000266324	289.889	0.000204477	289.889	0.000133897
290.259	0.000509856	290.259	0.000415382	290.259	0.000325993	290.259	0.000270822	290.259	0.00020779	290.259	0.000135
290.63	0.000511031	290.63	0.000428238	290.63	0.000330006	290.63	0.000275182	290.63	0.000209935	290.63	0.000137394
291	0.000518812	291	0.000432277	291	0.000336086	291	0.000279544	291	0.000212922	291	0.000139893
291.37	0.00052708	291.37	0.000437084	291.37	0.000340429	291.37	0.000284798	291.37	0.000217614	291.37	0.000142579
291.741	0.00053101	291.741	0.000442713	291.741	0.000346973	291.741	0.00028942	291.741	0.000220978	291.741	0.000144643
292.111	0.000538877	292.111	0.000448456	292.111	0.000351238	292.111	0.000292698	292.111	0.000224054	292.111	0.000146112
292.481	0.000546811	292.481	0.000456882	292.481	0.000356357	292.481	0.000296735	292.481	0.000226139	292.481	0.000148782
292.852	0.000553578	292.852	0.000465682	292.852	0.000360576	292.852	0.000300912	292.852	0.000230133	292.852	0.000151149
293.222	0.000560913	293.222	0.000471754	293.222	0.000364304	293.222	0.000303882	293.222	0.000231472	293.222	0.000153195
293.593	0.000564217	293.593	0.000476543	293.593	0.000369013	293.593	0.000306344	293.593	0.000235324	293.593	0.000155639
293.963	0.000568168	293.963	0.000481731	293.963	0.000374689	293.963	0.000310481	293.963	0.00023732	293.963	0.000157289
294.333	0.000572113	294.333	0.000487641	294.333	0.000378374	294.333	0.000313411	294.333	0.000241083	294.333	0.000158495
294.704	0.000580122	294.704	0.00049635	294.704	0.000383508	294.704	0.000318736	294.704	0.000245188	294.704	0.000160828
295.074	0.00058448	295.074	0.000499437	295.074	0.00038705	295.074	0.000321559	295.074	0.000247702	295.074	0.000162256
295.444	0.000592597	295.444	0.000504096	295.444	0.000392125	295.444	0.000324924	295.444	0.000250489	295.444	0.000163559
295.815	0.000596467	295.815	0.000506054	295.815	0.000394775	295.815	0.000329303	295.815	0.000253734	295.815	0.000165231
296.185	0.000602609	296.185	0.000512139	296.185	0.000400099	296.185	0.000333142	296.185	0.000255526	296.185	0.00016642
296.556	0.000607619	296.556	0.000517402	296.556	0.000402632	296.556	0.000337273	296.556	0.000258671	296.556	0.000168267
296.926	0.000614461	296.926	0.000523219	296.926	0.000407635	296.926	0.000339379	296.926	0.000261325	296.926	0.000169813
297.296	0.000619537	297.296	0.000528155	297.296	0.000412514	297.296	0.000341222	297.296	0.000264443	297.296	0.000171932
297.667	0.000623625	297.667	0.00053331	297.667	0.000416078	297.667	0.000347825	297.667	0.00026527	297.667	0.000173729
298.037	0.000627824	298.037	0.000536278	298.037	0.000420203	298.037	0.000351031	298.037	0.000268965	298.037	0.000173902
298.407	0.00063587	298.407	0.000540444	298.407	0.000423974	298.407	0.000353925	298.407	0.000270975	298.407	0.000175918
298.778	0.00063833	298.778	0.000547371	298.778	0.000429209	298.778	0.000357223	298.778	0.000273662	298.778	0.000178099
299.148	0.000641814	299.148	0.000552119	299.148	0.000432176	299.148	0.000359447	299.148	0.000275458	299.148	0.000179578
299.519	0.000646118	299.519	0.000556123	299.519	0.000435475	299.519	0.00036401	299.519	0.000278001	299.519	0.000181679
299.889	0.000649448	299.889	0.000561617	299.889	0.000439396	299.889	0.00036618	299.889	0.000279654	299.889	0.000183003
300.259	0.000656294	300.259	0.00056444	300.259	0.000442711	300.259	0.000370346	300.259	0.0002816	300.259	0.000185475
300.63	0.000663204	300.63	0.000570426	300.63	0.000446283	300.63	0.000373601	300.63	0.000284578	300.63	0.000186026
301	0.000666739	301	0.000576041	301	0.00045152	301	0.000376258	301	0.000285705	301	0.000187598
301.37	0.000669882	301.37	0.000578295	301.37	0.000453126	301.37	0.000379677	301.37	0.000288076	301.37	0.000188758
301.741	0.00067487	301.741	0.000585522	301.741	0.000457137	301.741	0.000379564	301.741	0.000289737	301.741	0.00019024
302.111	0.000676398	302.111	0.000588277	302.111	0.00046064	302.111	0.000383387	302.111	0.000292603	302.111	0.000191847
302.481	0.000681373	302.481	0.000589471	302.481	0.000463841	302.481	0.000386778	302.481	0.000293464	302.481	0.000193154
302.852	0.000687941	302.852	0.000592019	302.852	0.000466388	302.852	0.000388143	302.852	0.000294801	302.852	0.00019542
303.222	0.000688533	303.222	0.000594813	303.222	0.000468867	303.222	0.000390728	303.222	0.000297372	303.222	0.000195291
303.593	0.000693165	303.593	0.000600679	303.593	0.000471721	303.593	0.000392501	303.593	0.000298989	303.593	0.000195508
303.963	0.000694539	303.963	0.000603856	303.963	0.00047556	303.963	0.000395618	303.963	0.000300776	303.963	0.000197487
304.333	0.000696043	304.333	0.000603705	304.333	0.000477389	304.333	0.000397144	304.333	0.000302192	304.333	0.000198321
304.704	0.000703204	304.704	0.000608531	304.704	0.000480249	304.704	0.000399639	304.704	0.000304149	304.704	0.000199296
305.074	0.000707749	305.074	0.000610586	305.074	0.000482391	305.074	0.000403149	305.074	0.000306003	305.074	0.000200485
305.444	0.000707586	305.444	0.000615732	305.444	0.000486137	305.444	0.000406266	305.444	0.000307885	305.444	0.000200381
305.815	0.00071275	305.815	0.000618149	305.815	0.000488698	305.815	0.000408758	305.815	0.000309858	305.815	0.000202886
306.185	0.000711004	306.185	0.000621146	306.185	0.000489659	306.185	0.000409178	306.185	0.000311076	306.185	0.000203754
306.556	0.000709151	306.556	0.000624042	306.556	0.000491104	306.556	0.000411844	306.556	0.00031337	306.556	0.000205013
306.926	0.000715096	306.926	0.000623317	306.926	0.000493749	306.926	0.000412617	306.926	0.000313236	306.926	0.000205854
307.296	0.000717419	307.296	0.0006256	307.296	0.000495472	307.296	0.000414925	307.296	0.00031508	307.296	0.000206501
307.667	0.000719343	307.667	0.000628107	307.667	0.000498274	307.667	0.000418633	307.667	0.000316164	307.667	0.000207597
308.037	0.000724151	308.037	0.000633361	308.037	0.000500782	308.037	0.000419441	308.037	0.000317178	308.037	0.000209236
308.407	0.000726535	308.407	0.000636442	308.407	0.000502873	308.407	0.000420641	308.407	0.000319288	308.407	0.000209579
308.778	0.000726296	308.778	0.000637573	308.778	0.000505344	308.778	0.000422758	308.778	0.000319738	308.778	0.00021039
309.148	0.000728447	309.148	0.000640099	309.148	0.00050675	309.148	0.000423139	309.148	0.000320019	309.148	0.000210702
309.519	0.00073178	309.519	0.000640686	309.519	0.000507595	309.519	0.000423495	309.519	0.000320776	309.519	0.000210763
309.889	0.00073372	309.889	0.000643059	309.889	0.000509654	309.889	0.000426455	309.889	0.00032283	309.889	0.000212237
310.259	0.000732527	310.259	0.000644824	310.259	0.000510262	310.259	0.0004274	310.259	0.000323599	310.259	0.000211765
310.63	0.000734214	310.63	0.00064475	310.63	0.000511921	310.63	0.000427537	310.63	0.000324291	310.63	0.000213218
311	0.000738262	311	0.000647116	311	0.000511981	311	0.00043001	311	0.000325311	311	0.000212825
311.37	0.000735982	311.37	0.000645957	311.37	0.000513626	311.37	0.000430597	311.37	0.000326465	311.37	0.000213351
311.741	0.000736998	311.741	0.000646868	311.741	0.000514877	311.741	0.000431437	311.741	0.000326319	311.741	0.000214262
312.111	0.000734797	312.111	0.000650389	312.111	0.000515659	312.111	0.00043341	312.111	0.000326853	312.111	0.000214463
312.481	0.000732705	312.481	0.000649813	312.481	0.000517188	312.481	0.00043311	312.481	0.000328429	312.481	0.000214474
312.852	0.000741501	312.852	0.000652272	312.852	0.000517675	312.852	0.000434836	312.852	0.00032925	312.852	0.00021573
313.222	0.000737808	313.222	0.000653371	313.222	0.000519901	313.222	0.000435808	313.222	0.000328913	313.222	0.000214845
313.593	0.000736246	313.593	0.000652239	313.593	0.000520918	313.593	0.000436322	313.593	0.000330691	313.593	0.000216431
313.963	0.000740334	313.963	0.000654856	313.963	0.000521123	313.963	0.000437694	313.963	0.000329609	313.963	0.000216092
314.333	0.000738371	314.333	0.000655109	314.333	0.000521816	314.333	0.000437468	314.333	0.00033044	314.333	0.000216814
314.704	0.000736242	314.704	0.00065552	314.704	0.000522305	314.704	0.000438243	314.704	0.000330196	314.704	0.000216526
315.074	0.000736256	315.074	0.000657368	315.074	0.000521719	315.074	0.000436826	315.074	0.000329764	315.074	0.000217483
315.444	0.000735536	315.444	0.000655258	315.444	0.000522225	315.444	0.000438978	315.444	0.000330731	315.444	0.000216702
315.815	0.000738725	315.815	0.000652479	315.815	0.000524014	315.815	0.000438188	315.815	0.000332798	315.815	0.000216495
316.185	0.000734417	316.185	0.000656087	316.185	0.000523887	316.185	0.000437811	316.185	0.000332137	316.185	0.000216293
316.556	0.000736225	316.556	0.000655831	316.556	0.00052395	316.556	0.000439458	316.556	0.000333109	316.556	0.000216687
316.926	0.000737164	316.926	0.000655064	316.926	0.000521349	316.926	0.000440103	316.926	0.000333035	316.926	0.000215729
317.296	0.000734485	317.296	0.000652932	317.296	0.000521359	317.296	0.000439306	317.296	0.000331943	317.296	0.000216583
317.667	0.000732244	317.667	0.000653506	317.667	0.000522037	317.667	0.000439628	317.667	0.000331767	317.667	0.000216374
318.037	0.000729208	318.037	0.00065435	318.037	0.000522192	318.037	0.000440378	318.037	0.000329941	318.037	0.000215365
318.407	0.00072952	318.407	0.000652625	318.407	0.00052001	318.407	0.000439215	318.407	0.000330635	318.407	0.00021649
318.778	0.000729358	318.778	0.00065065	318.778	0.000520906	318.778	0.000439148	318.778	0.000329958	318.778	0.000215905
319.148	0.000726203	319.148	0.000650545	319.148	0.000519992	319.148	0.000438525	319.148	0.000330858	319.148	0.000215422
319.519	0.0007234	319.519	0.000649322	319.519	0.000518838	319.519	0.000437271	319.519	0.000330302	319.519	0.0002151
319.889	0.00072049	319.889	0.000646836	319.889	0.000519417	319.889	0.000436278	319.889	0.000329306	319.889	0.000215146
320.259	0.000718529	320.259	0.000648715	320.259	0.000517532	320.259	0.000435937	320.259	0.00032806	320.259	0.000215357
320.63	0.000721553	320.63	0.00064593	320.63	0.000518074	320.63	0.000435773	320.63	0.000328619	320.63	0.000214985
321	0.000719731	321	0.000646072	321	0.000515581	321	0.000435155	321	0.000328944	321	0.000213887
321.37	0.000717011	321.37	0.00064325	321.37	0.000515686	321.37	0.000433886	321.37	0.000327826	321.37	0.00021393
321.741	0.000712694	321.741	0.00064229	321.741	0.00051365	321.741	0.000433843	321.741	0.000327686	321.741	0.000213277
322.111	0.000708125	322.111	0.00064234	322.111	0.000512904	322.111	0.000431171	322.111	0.000326586	322.111	0.000212213
322.481	0.000706224	322.481	0.00063646	322.481	0.000511551	322.481	0.000430144	322.481	0.000325864	322.481	0.000212079
322.852	0.00070481	322.852	0.000636282	322.852	0.000510378	322.852	0.000430201	322.852	0.000324811	322.852	0.000211105
323.222	0.000703335	323.222	0.000634772	323.222	0.000507482	323.222	0.000429127	323.222	0.000324206	323.222	0.000209302
323.593	0.000694666	323.593	0.00062786	323.593	0.000507332	323.593	0.000428232	323.593	0.000323504	323.593	0.000208778
323.963	0.00069626	323.963	0.000628405	323.963	0.000505447	323.963	0.000426401	323.963	0.000322014	323.963	0.000208701
324.333	0.000693574	324.333	0.000625839	324.333	0.000504158	324.333	0.000425473	324.333	0.000322698	324.333	0.000208913
324.704	0.000689499	324.704	0.000624595	324.704	0.000502956	324.704	0.000424449	324.704	0.000320154	324.704	0.000207176
325.074	0.000689786	325.074	0.000621551	325.074	0.000501818	325.074	0.00042286	325.074	0.000318792	325.074	0.000206484
325.444	0.000679928	325.444	0.000616939	325.444	0.000498295	325.444	0.000420833	325.444	0.000318059	325.444	0.000206219
325.815	0.000677101	325.815	0.000615565	325.815	0.000496469	325.815	0.000419439	325.815	0.000316156	325.815	0.000204926
326.185	0.000672549	326.185	0.000614463	326.185	0.000495964	326.185	0.00041779	326.185	0.000314906	326.185	0.000203091
326.556	0.000668975	326.556	0.000610642	326.556	0.000492953	326.556	0.000415575	326.556	0.000312791	326.556	0.000202296
326.926	0.000667918	326.926	0.000609327	326.926	0.000491215	326.926	0.000413761	326.926	0.000311699	326.926	0.000201356
327.296	0.000658941	327.296	0.000603992	327.296	0.000489103	327.296	0.000413337	327.296	0.000309979	327.296	0.000200156
327.667	0.000655673	327.667	0.000602474	327.667	0.00048754	327.667	0.000410561	327.667	0.000308611	327.667	0.000199283
328.037	0.000655895	328.037	0.000596187	328.037	0.000483101	328.037	0.000408551	328.037	0.000307112	328.037	0.000198801
328.407	0.000649115	328.407	0.000590571	328.407	0.000480395	328.407	0.000406195	328.407	0.000304963	328.407	0.000196638
328.778	0.000642247	328.778	0.000587959	328.778	0.000477719	328.778	0.000402808	328.778	0.000302826	328.778	0.000195303
329.148	0.000635872	329.148	0.000584599	329.148	0.000475081	329.148	0.000401278	329.148	0.000301153	329.148	0.000194082
329.519	0.000632549	329.519	0.000580425	329.519	0.000472252	329.519	0.000398944	329.519	0.000299212	329.519	0.000193349
329.889	0.000629774	329.889	0.000575289	329.889	0.000469457	329.889	0.000396282	329.889	0.00029651	329.889	0.00019181
330.259	0.000620005	330.259	0.000573622	330.259	0.000466792	330.259	0.000393448	330.259	0.000295052	330.259	0.000190898
330.63	0.000616373	330.63	0.00056682	330.63	0.000462935	330.63	0.000390436	330.63	0.00029337	330.63	0.000189434
331	0.000613775	331	0.00056205	331	0.000459156	331	0.000388484	331	0.000291127	331	0.000188935
331.37	0.000607895	331.37	0.000559689	331.37	0.000455404	331.37	0.000385016	331.37	0.000289092	331.37	0.000186791
331.741	0.000599135	331.741	0.000552428	331.741	0.000451817	331.741	0.00038154	331.741	0.000287218	331.741	0.000186057
332.111	0.000597025	332.111	0.000546445	332.111	0.000448785	332.111	0.000378968	332.111	0.000283974	332.111	0.000183687
332.481	0.000592102	332.481	0.000545579	332.481	0.000446732	332.481	0.00037756	332.481	0.000282248	332.481	0.000182742
332.852	0.000589388	332.852	0.000539418	332.852	0.000444407	332.852	0.000374996	332.852	0.000280524	332.852	0.000181857
333.222	0.000584946	333.222	0.000538869	333.222	0.000441895	333.222	0.000372994	333.222	0.000278064	333.222	0.000180395
333.593	0.000581326	333.593	0.000539186	333.593	0.000440264	333.593	0.000370512	333.593	0.000275648	333.593	0.000178869
333.963	0.000577184	333.963	0.000530402	333.963	0.000436485	333.963	0.000366948	333.963	0.000273612	333.963	0.00017764
334.333	0.000571954	334.333	0.000530177	334.333	0.000432375	334.333	0.000364742	334.333	0.000272657	334.333	0.000175648
334.704	0.000567907	334.704	0.000523232	334.704	0.000429124	334.704	0.000362509	334.704	0.000270176	334.704	0.000174043
335.074	0.000558397	335.074	0.000516502	335.074	0.000424373	335.074	0.000359469	335.074	0.000268024	335.074	0.000172234
335.444	0.000550192	335.444	0.00051114	335.444	0.000420069	335.444	0.000354755	335.444	0.000264351	335.444	0.000170489
335.815	0.000544098	335.815	0.000502555	335.815	0.000413616	335.815	0.000350052	335.815	0.000261121	335.815	0.000169058
336.185	0.000535358	336.185	0.000498211	336.185	0.000410247	336.185	0.000346048	336.185	0.000258046	336.185	0.000167314
336.556	0.000531823	336.556	0.000495265	336.556	0.000405132	336.556	0.000343201	336.556	0.000255556	336.556	0.000165719
336.926	0.000526476	336.926	0.000486289	336.926	0.000401081	336.926	0.000340878	336.926	0.000254413	336.926	0.000163564
337.296	0.000519147	337.296	0.000482039	337.296	0.000398001	337.296	0.000338831	337.296	0.000250449	337.296	0.000160335
337.667	0.000512391	337.667	0.00048032	337.667	0.000394466	337.667	0.000335248	337.667	0.000247603	337.667	0.000159211
338.037	0.000502167	338.037	0.000474954	338.037	0.000385505	338.037	0.000330496	338.037	0.00024432	338.037	0.000157292
338.407	0.000493286	338.407	0.000462799	338.407	0.000379216	338.407	0.000325382	338.407	0.000240258	338.407	0.000154537
338.778	0.000486746	338.778	0.000454124	338.778	0.000374027	338.778	0.000320023	338.778	0.00023754	338.778	0.000153811
339.148	0.00048067	339.148	0.000450076	339.148	0.000369728	339.148	0.000316194	339.148	0.000234929	339.148	0.000152095
339.519	0.000473202	339.519	0.00044191	339.519	0.000365453	339.519	0.000310057	339.519	0.000231775	339.519	0.000151988
339.889	0.000469135	339.889	0.000437855	339.889	0.000361408	339.889	0.000307139	339.889	0.000228487	339.889	0.000150258
340.259	0.000461199	340.259	0.000430887	340.259	0.000357113	340.259	0.000302853	340.259	0.000227019	340.259	0.000147891
340.63	0.000455318	340.63	0.000425839	340.63	0.000353571	340.63	0.000298844	340.63	0.000223827	340.63	0.000145412
341	0.000449251	341	0.000419159	341	0.000350247	341	0.000296174	341	0.000221062	341	0.000142478
341.37	0.000442749	341.37	0.000417943	341.37	0.000344784	341.37	0.000293334	341.37	0.000218063	341.37	0.000140592
341.741	0.000432442	341.741	0.00041344	341.741	0.000340208	341.741	0.000288247	341.741	0.000213624	341.741	0.000137709
342.111	0.000422642	342.111	0.000408487	342.111	0.000334075	342.111	0.000284867	342.111	0.000209906	342.111	0.00013529
342.481	0.00041512	342.481	0.000398649	342.481	0.000328713	342.481	0.00027987	342.481	0.000205407	342.481	0.000133691
342.852	0.00040652	342.852	0.000390972	342.852	0.000322234	342.852	0.000273632	342.852	0.000202855	342.852	0.000130386
343.222	0.000395985	343.222	0.000379449	343.222	0.000316033	343.222	0.000268447	343.222	0.000198324	343.222	0.00012779
343.593	0.000389082	343.593	0.000372281	343.593	0.000308103	343.593	0.000263663	343.593	0.000194437	343.593	0.000125305
343.963	0.000383831	343.963	0.000363398	343.963	0.000302874	343.963	0.000259796	343.963	0.000190734	343.963	0.000123293
344.333	0.000378566	344.333	0.000357127	344.333	0.000299117	344.333	0.000253891	344.333	0.000188857	344.333	0.000122051
344.704	0.000371155	344.704	0.000348442	344.704	0.000293415	344.704	0.000248726	344.704	0.00018467	344.704	0.000119712
345.074	0.000359625	345.074	0.000340377	345.074	0.000288322	345.074	0.000244891	345.074	0.000181691	345.074	0.000116086
345.444	0.000353064	345.444	0.000335912	345.444	0.000281651	345.444	0.00024075	345.444	0.000178083	345.444	0.000113716
345.815	0.000343533	345.815	0.000326201	345.815	0.000274458	345.815	0.000235744	345.815	0.000173509	345.815	0.000111645
346.185	0.000337461	346.185	0.000320197	346.185	0.000270402	346.185	0.00022982	346.185	0.000169961	346.185	0.00011002
346.556	0.000327185	346.556	0.000312707	346.556	0.000266542	346.556	0.000225836	346.556	0.000168007	346.556	0.000108423
346.926	0.00032077	346.926	0.000304772	346.926	0.000261259	346.926	0.00022197	346.926	0.00016608	346.926	0.00010614
347.296	0.000316222	347.296	0.00030012	347.296	0.000255484	347.296	0.000220081	347.296	0.000162207	347.296	0.000103663
347.667	0.00030927	347.667	0.000295633	347.667	0.000251611	347.667	0.000215723	347.667	0.000159919	347.667	0.000100908
348.037	0.000306074	348.037	0.000290659	348.037	0.000247586	348.037	0.000212659	348.037	0.000157586	348.037	9.85168e-05
348.407	0.000298136	348.407	0.000284387	348.407	0.000243833	348.407	0.000208523	348.407	0.000154458	348.407	9.63806e-05
348.778	0.000292574	348.778	0.000281632	348.778	0.000239467	348.778	0.00020426	348.778	0.000149686	348.778	9.23455e-05
349.148	0.000282656	349.148	0.000277097	349.148	0.000233176	349.148	0.000201159	349.148	0.000143435	349.148	8.97816e-05
349.519	0.000274781	349.519	0.000269644	349.519	0.000227698	349.519	0.000195923	349.519	0.000140477	349.519	8.75681e-05
349.889	0.000264126	349.889	0.000260988	349.889	0.000221658	349.889	0.000188674	349.889	0.00013517	349.889	8.43695e-05
350.259	0.000250886	350.259	0.000250442	350.259	0.000213005	350.259	0.000181991	350.259	0.000131631	350.259	8.1656e-05
350.63	0.00024119	350.63	0.000241499	350.63	0.000203797	350.63	0.000176562	350.63	0.000127467	350.63	7.82534e-05
351	0.000238032	351	0.000230411	351	0.000196365	351	0.000170222	351	0.000121722	351	7.64162e-05
351.37	0.000224002	351.37	0.000219313	351.37	0.000190962	351.37	0.000162579	351.37	0.000118352	351.37	7.30275e-05
351.741	0.000216754	351.741	0.000213996	351.741	0.000184141	351.741	0.000157086	351.741	0.00011513	351.741	7.05797e-05
352.111	0.000210924	352.111	0.000207237	352.111	0.00017839	352.111	0.000153772	352.111	0.000110735	352.111	6.71903e-05
352.481	0.000201612	352.481	0.000201131	352.481	0.000173683	352.481	0.000149762	352.481	0.000106933	352.481	6.49426e-05
352.852	0.000197146	352.852	0.00019241	352.852	0.000170456	352.852	0.000145478	352.852	0.000102469	352.852	6.30844e-05
353.222	0.000183625	353.222	0.000187364	353.222	0.00016471	353.222	0.000140061	353.222	9.8108e-05	353.222	6.02863e-05
353.593	0.000172205	353.593	0.000180576	353.593	0.000157786	353.593	0.000134207	353.593	9.41139e-05	353.593	5.71438e-05
353.963	0.000165257	353.963	0.000170513	353.963	0.000151287	353.963	0.000128605	353.963	8.986e-05	353.963	5.52562e-05
354.333	0.000157274	354.333	0.000162482	354.333	0.0001435	354.333	0.000123122	354.333	8.63392e-05	354.333	5.20577e-05
354.704	0.000148238	354.704	0.000151468	354.704	0.000137626	354.704	0.000115768	354.704	8.18907e-05	354.704	4.87544e-05
355.074	0.000139062	355.074	0.000144762	355.074	0.000129349	355.074	0.000108823	355.074	7.8568e-05	355.074	4.55091e-05
355.444	0.00013247	355.444	0.000131852	355.444	0.000123318	355.444	0.00010553	355.444	7.37471e-05	355.444	4.3468e-05
355.815	0.000121223	355.815	0.000128562	355.815	0.000117975	355.815	0.000100216	355.815	6.99055e-05	355.815	4.00107e-05
356.185	0.000116011	356.185	0.000120925	356.185	0.000111678	356.185	9.36875e-05	356.185	6.59169e-05	356.185	3.82207e-05
356.556	0.00010115	356.556	0.000112419	356.556	0.000104437	356.556	8.70599e-05	356.556	6.16539e-05	356.556	3.47729e-05
356.926	9.42276e-05	356.926	0.000105233	356.926	9.65858e-05	356.926	8.17816e-05	356.926	5.53347e-05	356.926	3.233e-05
357.296	8.09201e-05	357.296	9.65231e-05	357.296	9.01804e-05	357.296	7.60562e-05	357.296	5.02673e-05	357.296	3.16496e-05
357.667	7.3243e-05	357.667	8.68028e-05	357.667	8.19517e-05	357.667	7.05275e-05	357.667	4.56808e-05	357.667	2.66762e-05
358.037	6.26553e-05	358.037	7.66475e-05	358.037	7.72696e-05	358.037	6.33766e-05	358.037	4.2209e-05	358.037	2.47532e-05
358.407	5.4516e-05	358.407	7.0044e-05	358.407	6.95271e-05	358.407	5.80404e-05	358.407	3.87595e-05	358.407	2.18176e-05
358.778	4.73333e-05	358.778	5.94813e-05	358.778	6.05781e-05	358.778	5.16412e-05	358.778	3.32503e-05	358.778	1.89079e-05
359.148	3.75349e-05	359.148	5.14791e-05	359.148	5.2514e-05	359.148	4.57197e-05	359.148	2.84488e-05	359.148	1.70233e-05
359.519	3.14071e-05	359.519	4.15876e-05	359.519	4.77018e-05	359.519	4.02521e-05	359.519	2.6068e-05	359.519	1.47685e-05
359.889	1.74399e-05	359.889	3.39343e-05	359.889	4.06175e-05	359.889	3.32534e-05	359.889	2.13911e-05	359.889	1.01967e-05
360.259	6.29773e-06	360.259	2.83474e-05	360.259	3.24604e-05	360.259	2.80181e-05	360.259	1.75014e-05	360.259	6.98348e-06
360.63	6.71346e-07	360.63	1.7669e-05	360.63	2.68115e-05	360.63	2.27268e-05	360.63	1.1712e-05	360.63	3.09597e-06
361	-6.90884e-06	361	9.37088e-06	361	1.92998e-05	361	1.58941e-05	361	8.08757e-06	361	7.26207e-07

## Sheet: Fig.2b
B/T	sigma_xy(Ohm^-1 cm^-1)10K	B/T	sigma_xy(Ohm^-1 cm^-1)14K	B/T	sigma_xy(Ohm^-1 cm^-1)30K	B/T	sigma_xy(Ohm^-1 cm^-1)40K	B/T	sigma_xy(Ohm^-1 cm^-1)50K	B/T	sigma_xy(Ohm^-1 cm^-1)75K	B/T	sigma_xy(Ohm^-1 cm^-1)100K	B/T	sigma_xy(Ohm^-1 cm^-1)120K	B/T	sigma_xy(Ohm^-1 cm^-1)150K
0	0	0	0	0	0	0	0	0	0	0.7164	-0.14247	3.5964	-0.13911	6.1164	-0.1641	7.9164	-0.34024
0.0036	0.26983	0.0036	-0.27341	0.0036	13.9361	0.0036	0.1888	0.0036	6.94775	0.72	-0.13114	3.6	-0.13674	6.12	-0.16348	7.92	-0.33738
0.0072	0.12161	0.0072	0.54127	0.0072	9.15991	0.0072	-0.95536	0.0072	11.3273	0.7236	-0.12003	3.6036	-0.13484	6.1236	-0.16236	7.9236	-0.33967
0.0108	-0.09924	0.0108	-0.57723	0.0108	7.15142	0.0108	-1.10416	0.0108	12.8328	0.7272	-0.10974	3.6072	-0.13295	6.1272	-0.16102	7.9272	-0.34195
0.0144	-0.35027	0.0144	-0.11897	0.0144	4.98617	0.0144	0.32195	0.0144	8.32492	0.7308	-0.10681	3.6108	-0.13043	6.1308	-0.15898	7.9308	-0.34268
0.018	0.06785	0.018	0.6647	0.018	1.90738	0.018	-0.17707	0.018	6.50185	0.7344	-0.10231	3.6144	-0.12743	6.1344	-0.15664	7.9344	-0.3411
0.0216	0.49395	0.0216	1.07238	0.0216	0.6753	0.0216	-0.2599	0.0216	5.20787	0.738	-0.09369	3.618	-0.12445	6.138	-0.15431	7.938	-0.33952
0.0252	0.94399	0.0252	1.52023	0.0252	0.05544	0.0252	-0.15328	0.0252	2.78679	0.7416	-0.08345	3.6216	-0.12241	6.1416	-0.15226	7.9416	-0.33696
0.0288	1.29999	0.0288	1.94587	0.0288	-0.18104	0.0288	-0.4587	0.0288	1.43157	0.7452	-0.07646	3.6252	-0.12062	6.1452	-0.15109	7.9452	-0.3343
0.0324	1.68085	0.0324	2.31819	0.0324	-0.22251	0.0324	-0.37808	0.0324	0.55374	0.7488	-0.07295	3.6288	-0.11871	6.1488	-0.15009	7.9488	-0.33164
0.036	1.98363	0.036	2.63258	0.036	-0.08927	0.036	-0.2945	0.036	-0.18722	0.7524	-0.06934	3.6324	-0.11638	6.1524	-0.1489	7.9524	-0.32613
0.0396	2.20019	0.0396	2.91956	0.0396	0.11962	0.0396	-0.31898	0.0396	-0.63507	0.756	-0.06203	3.636	-0.11407	6.156	-0.14655	7.956	-0.32037
0.0432	2.45011	0.0432	3.16046	0.0432	0.29928	0.0432	-0.11907	0.0432	-0.34332	0.7596	-0.05453	3.6396	-0.11199	6.1596	-0.14383	7.9596	-0.31461
0.0468	2.64187	0.0468	3.35685	0.0468	0.53945	0.0468	0.01627	0.0468	-0.09651	0.7632	-0.04663	3.6432	-0.10964	6.1632	-0.14201	7.9632	-0.31262
0.0504	2.82908	0.0504	3.5487	0.0504	0.76195	0.0504	0.11724	0.0504	0.11086	0.7668	-0.03524	3.6468	-0.1073	6.1668	-0.14089	7.9668	-0.31086
0.054	3.03503	0.054	3.70491	0.054	0.95297	0.054	0.30124	0.054	-0.0117	0.7704	-0.02223	3.6504	-0.10512	6.1704	-0.13977	7.9704	-0.31025
0.0576	3.19478	0.0576	3.83433	0.0576	1.17519	0.0576	0.43482	0.0576	-0.12647	0.774	-0.01013	3.654	-0.10339	6.174	-0.13744	7.974	-0.31256
0.0612	3.34415	0.0612	3.96133	0.0612	1.40002	0.0612	0.56191	0.0612	-0.16616	0.7776	-0.00422	3.6576	-0.10166	6.1776	-0.13498	7.9776	-0.31487
0.0648	3.46417	0.0648	4.06465	0.0648	1.60132	0.0648	0.70654	0.0648	-0.11588	0.7812	0.000288998	3.6612	-0.09918	6.1812	-0.13347	7.9812	-0.31481
0.0684	3.5563	0.0684	4.15454	0.0684	1.78451	0.0684	0.82049	0.0684	-0.07697	0.7848	0.0069	3.6648	-0.09635	6.1848	-0.13237	7.9848	-0.3111
0.072	3.65614	0.072	4.23855	0.072	1.91502	0.072	0.9415	0.072	-0.00636	0.7884	0.01455	3.6684	-0.09362	6.1884	-0.13099	7.9884	-0.30739
0.0756	3.74406	0.0756	4.31063	0.0756	2.03924	0.0756	1.06058	0.0756	0.07531	0.792	0.02178	3.672	-0.09179	6.192	-0.12819	7.992	-0.30549
0.0792	3.81949	0.0792	4.37654	0.0792	2.16991	0.0792	1.15837	0.0792	0.14027	0.7956	0.03124	3.6756	-0.09014	6.1956	-0.12593	7.9956	-0.30567
0.0828	3.90649	0.0828	4.43498	0.0828	2.28693	0.0828	1.26399	0.0828	0.22623	0.7992	0.03915	3.6792	-0.08827	6.1992	-0.12444	7.9992	-0.30584
0.0864	3.98199	0.0864	4.48591	0.0864	2.4008	0.0864	1.3588	0.0864	0.30423	0.8028	0.04581	3.6828	-0.08604	6.2028	-0.12361	8.0028	-0.30176
0.09	4.04281	0.09	4.53453	0.09	2.50768	0.09	1.43928	0.09	0.36956	0.8064	0.05151	3.6864	-0.08381	6.2064	-0.12235	8.0064	-0.29673
0.0936	4.08626	0.0936	4.57619	0.0936	2.60091	0.0936	1.53103	0.0936	0.44329	0.81	0.06158	3.69	-0.0815	6.21	-0.12058	8.01	-0.29283
0.0972	4.11766	0.0972	4.61148	0.0972	2.69378	0.0972	1.60998	0.0972	0.50519	0.8136	0.07147	3.6936	-0.07869	6.2136	-0.11851	8.0136	-0.29115
0.1008	4.15883	0.1008	4.65193	0.1008	2.78031	0.1008	1.68211	0.1008	0.56274	0.8172	0.08072	3.6972	-0.0759	6.2172	-0.11645	8.0172	-0.28948
0.1044	4.20655	0.1044	4.68581	0.1044	2.85881	0.1044	1.75749	0.1044	0.63037	0.8208	0.08481	3.7008	-0.07381	6.2208	-0.11411	8.0208	-0.28721
0.108	4.24597	0.108	4.71561	0.108	2.93574	0.108	1.82322	0.108	0.68716	0.8244	0.08798	3.7044	-0.07226	6.2244	-0.11288	8.0244	-0.28461
0.1116	4.28171	0.1116	4.74357	0.1116	3.0054	0.1116	1.88745	0.1116	0.74277	0.828	0.09012	3.708	-0.07069	6.228	-0.11178	8.028	-0.28201
0.1152	4.31572	0.1152	4.76759	0.1152	3.07038	0.1152	1.95151	0.1152	0.79887	0.8316	0.09361	3.7116	-0.06824	6.2316	-0.1114	8.0316	-0.28309
0.1188	4.34345	0.1188	4.78813	0.1188	3.13328	0.1188	2.00798	0.1188	0.84662	0.8352	0.10158	3.7152	-0.06555	6.2352	-0.10999	8.0352	-0.2867
0.1224	4.36562	0.1224	4.80537	0.1224	3.19022	0.1224	2.06489	0.1224	0.89853	0.8388	0.11371	3.7188	-0.06303	6.2388	-0.10819	8.0388	-0.29044
0.126	4.38196	0.126	4.82033	0.126	3.24574	0.126	2.11844	0.126	0.94859	0.8424	0.12628	3.7224	-0.06139	6.2424	-0.10621	8.0424	-0.28837
0.1296	4.39924	0.1296	4.83563	0.1296	3.29876	0.1296	2.16601	0.1296	0.99191	0.846	0.13752	3.726	-0.05986	6.246	-0.10498	8.046	-0.28616
0.1332	4.42085	0.1332	4.84954	0.1332	3.34616	0.1332	2.21886	0.1332	1.04046	0.8496	0.14515	3.7296	-0.05804	6.2496	-0.10442	8.0496	-0.28149
0.1368	4.43798	0.1368	4.86075	0.1368	3.39297	0.1368	2.26718	0.1368	1.08408	0.8532	0.15169	3.7332	-0.0554	6.2532	-0.1036	8.0532	-0.27188
0.1404	4.45157	0.1404	4.87222	0.1404	3.43737	0.1404	2.31144	0.1404	1.1234	0.8568	0.15802	3.7368	-0.05277	6.2568	-0.1024	8.0568	-0.26233
0.144	4.4684	0.144	4.88182	0.144	3.47778	0.144	2.35672	0.144	1.16755	0.8604	0.16333	3.7404	-0.05014	6.2604	-0.10053	8.0604	-0.25664
0.1476	4.48192	0.1476	4.89026	0.1476	3.51719	0.1476	2.39755	0.1476	1.20645	0.864	0.16845	3.744	-0.04753	6.264	-0.09853	8.064	-0.25697
0.1512	4.49187	0.1512	4.89907	0.1512	3.55354	0.1512	2.43706	0.1512	1.24322	0.8676	0.17516	3.7476	-0.04493	6.2676	-0.09653	8.0676	-0.25729
0.1548	4.49995	0.1548	4.90601	0.1548	3.58797	0.1548	2.47737	0.1548	1.28014	0.8712	0.18421	3.7512	-0.04316	6.2712	-0.09448	8.0712	-0.25906
0.1584	4.50603	0.1584	4.91218	0.1584	3.62214	0.1584	2.51391	0.1584	1.31286	0.8748	0.19359	3.7548	-0.04171	6.2748	-0.09344	8.0748	-0.26225
0.162	4.51918	0.162	4.91821	0.162	3.65376	0.162	2.5504	0.162	1.33762	0.8784	0.20254	3.7584	-0.04016	6.2784	-0.09265	8.0784	-0.26544
0.1656	4.52929	0.1656	4.92289	0.1656	3.68412	0.1656	2.58579	0.1656	1.35456	0.882	0.20967	3.762	-0.03778	6.282	-0.0921	8.082	-0.26362
0.1692	4.53716	0.1692	4.92717	0.1692	3.71347	0.1692	2.61801	0.1692	1.36925	0.8856	0.21471	3.7656	-0.03524	6.2856	-0.09078	8.0856	-0.25891
0.1728	4.54012	0.1728	4.93063	0.1728	3.74025	0.1728	2.6508	0.1728	1.41781	0.8892	0.21724	3.7692	-0.03271	6.2892	-0.08848	8.0892	-0.2545
0.1764	4.541	0.1764	4.93344	0.1764	3.76707	0.1764	2.68144	0.1764	1.46239	0.8928	0.21934	3.7728	-0.03066	6.2928	-0.08536	8.0928	-0.25316
0.18	4.54296	0.18	4.93699	0.18	3.79288	0.18	2.70954	0.18	1.50317	0.8964	0.2242	3.7764	-0.02867	6.2964	-0.08225	8.0964	-0.25237
0.1836	4.54858	0.1836	4.93987	0.1836	3.81647	0.1836	2.73782	0.1836	1.53472	0.9	0.2312	3.78	-0.02698	6.3	-0.08068	8.1	-0.24993
0.1872	4.55307	0.1872	4.94218	0.1872	3.83946	0.1872	2.76369	0.1872	1.56296	0.9036	0.23842	3.7836	-0.02503	6.3036	-0.07954	8.1036	-0.24639
0.1908	4.55949	0.1908	4.94441	0.1908	3.86107	0.1908	2.79196	0.1908	1.59171	0.9072	0.2464	3.7872	-0.02308	6.3072	-0.07838	8.1072	-0.24287
0.1944	4.56743	0.1944	4.94567	0.1944	3.88145	0.1944	2.83044	0.1944	1.62935	0.9108	0.25432	3.7908	-0.02085	6.3108	-0.07627	8.1108	-0.23849
0.198	4.57395	0.198	4.94663	0.198	3.90168	0.198	2.8664	0.198	1.66395	0.9144	0.26156	3.7944	-0.01894	6.3144	-0.07415	8.1144	-0.23248
0.2016	4.57887	0.2016	4.94805	0.2016	3.92047	0.2016	2.90062	0.2016	1.69414	0.918	0.26783	3.798	-0.01704	6.318	-0.07204	8.118	-0.22647
0.2052	4.58213	0.2052	4.94902	0.2052	3.93869	0.2052	2.91641	0.2052	1.7096	0.9216	0.27373	3.8016	-0.01485	6.3216	-0.07014	8.1216	-0.22537
0.2088	4.58422	0.2088	4.94993	0.2088	3.95666	0.2088	2.92769	0.2088	1.72336	0.9252	0.28144	3.8052	-0.01242	6.3252	-0.06914	8.1252	-0.22765
0.2124	4.58685	0.2124	4.95059	0.2124	3.97335	0.2124	2.94733	0.2124	1.74462	0.9288	0.29217	3.8088	-0.01001	6.3288	-0.06862	8.1288	-0.23014
0.216	4.58796	0.216	4.95078	0.216	3.98966	0.216	2.9698	0.216	1.76846	0.9324	0.30338	3.8124	-0.00802	6.3324	-0.06807	8.1324	-0.23418
0.2196	4.58828	0.2196	4.95116	0.2196	4.00578	0.2196	2.9906	0.2196	1.79036	0.936	0.31184	3.816	-0.00617	6.336	-0.06678	8.136	-0.23863
0.2232	4.59121	0.2232	4.95118	0.2232	4.02071	0.2232	3.012	0.2232	1.81498	0.9396	0.31715	3.8196	-0.00464	6.3396	-0.0648	8.1396	-0.24042
0.2268	4.59397	0.2268	4.95087	0.2268	4.03568	0.2268	3.03205	0.2268	1.83822	0.9432	0.32243	3.8232	-0.00282	6.3432	-0.06276	8.1432	-0.23095
0.2304	4.59654	0.2304	4.9514	0.2304	4.0497	0.2304	3.05114	0.2304	1.86002	0.9468	0.33058	3.8268	-0.001	6.3468	-0.06084	8.1468	-0.22149
0.234	4.59953	0.234	4.9516	0.234	4.06285	0.234	3.07121	0.234	1.88238	0.9504	0.33742	3.8304	0.00171	6.3504	-0.05879	8.1504	-0.216
0.2376	4.60176	0.2376	4.9518	0.2376	4.07605	0.2376	3.0899	0.2376	1.90307	0.954	0.34399	3.834	0.00461	6.354	-0.05742	8.154	-0.21253
0.2412	4.60393	0.2412	4.95215	0.2412	4.08862	0.2412	3.10454	0.2412	1.92337	0.9576	0.35126	3.8376	0.00746	6.3576	-0.05646	8.1576	-0.20906
0.2448	4.60451	0.2448	4.95207	0.2448	4.10072	0.2448	3.11502	0.2448	1.94409	0.9612	0.36015	3.8412	0.00925	6.3612	-0.05642	8.1612	-0.20721
0.2484	4.60425	0.2484	4.95213	0.2484	4.11263	0.2484	3.13308	0.2484	1.96331	0.9648	0.36876	3.8448	0.01102	6.3648	-0.05548	8.1648	-0.20991
0.252	4.60556	0.252	4.95251	0.252	4.12375	0.252	3.15526	0.252	1.97931	0.9684	0.37644	3.8484	0.01293	6.3684	-0.05404	8.1684	-0.21259
0.2556	4.60811	0.2556	4.95225	0.2556	4.13486	0.2556	3.17681	0.2556	1.99232	0.972	0.38319	3.852	0.01487	6.372	-0.052	8.172	-0.21159
0.2592	4.61014	0.2592	4.95246	0.2592	4.14591	0.2592	3.19715	0.2592	2.00485	0.9756	0.38973	3.8556	0.01661	6.3756	-0.04996	8.1756	-0.20995
0.2628	4.61272	0.2628	4.9527	0.2628	4.15623	0.2628	3.21314	0.2628	2.02947	0.9792	0.39503	3.8592	0.01834	6.3792	-0.04792	8.1792	-0.20881
0.2664	4.61339	0.2664	4.95256	0.2664	4.16638	0.2664	3.22747	0.2664	2.05269	0.9828	0.39958	3.8628	0.02104	6.3828	-0.04597	8.1828	-0.20751
0.27	4.61388	0.27	4.95283	0.27	4.17636	0.27	3.24086	0.27	2.07466	0.9864	0.40493	3.8664	0.02386	6.3864	-0.0441	8.1864	-0.20597
0.2736	4.61599	0.2736	4.95304	0.2736	4.18576	0.2736	3.25561	0.2736	2.09332	0.99	0.41334	3.87	0.02657	6.39	-0.04224	8.19	-0.20312
0.2772	4.61772	0.2772	4.95359	0.2772	4.19536	0.2772	3.26944	0.2772	2.11074	0.9936	0.42162	3.8736	0.02828	6.3936	-0.04027	8.1936	-0.19773
0.2808	4.61981	0.2808	4.95518	0.2808	4.20434	0.2808	3.28281	0.2808	2.12755	0.9972	0.42975	3.8772	0.02998	6.3972	-0.03824	8.1972	-0.19234
0.2844	4.62296	0.2844	4.9565	0.2844	4.21307	0.2844	3.29657	0.2844	2.14493	1.0008	0.43657	3.8808	0.03183	6.4008	-0.03609	8.2008	-0.18722
0.288	4.62561	0.288	4.95789	0.288	4.22202	0.288	3.3095	0.288	2.16121	1.0044	0.44272	3.8844	0.03403	6.4044	-0.03483	8.2044	-0.18502
0.2916	4.62872	0.2916	4.95957	0.2916	4.23063	0.2916	3.32255	0.2916	2.17734	1.008	0.44664	3.888	0.03623	6.408	-0.03408	8.208	-0.18282
0.2952	4.63217	0.2952	4.96063	0.2952	4.23927	0.2952	3.33578	0.2952	2.19326	1.0116	0.44904	3.8916	0.03842	6.4116	-0.03379	8.2116	-0.18216
0.2988	4.63516	0.2988	4.96204	0.2988	4.24796	0.2988	3.34824	0.2988	2.2082	1.0152	0.45421	3.8952	0.04061	6.4152	-0.03271	8.2152	-0.17985
0.3024	4.63909	0.3024	4.96385	0.3024	4.25619	0.3024	3.36098	0.3024	2.22345	1.0188	0.46309	3.8988	0.04278	6.4188	-0.03103	8.2188	-0.17608
0.306	4.64203	0.306	4.9657	0.306	4.26417	0.306	3.37342	0.306	2.23845	1.0224	0.4726	3.9024	0.04495	6.4224	-0.02904	8.2224	-0.17381
0.3096	4.64453	0.3096	4.96786	0.3096	4.2719	0.3096	3.38516	0.3096	2.25256	1.026	0.47976	3.906	0.0471	6.426	-0.02707	8.226	-0.17345
0.3132	4.64691	0.3132	4.96988	0.3132	4.27917	0.3132	3.39736	0.3132	2.26677	1.0296	0.48365	3.9096	0.04924	6.4296	-0.0251	8.2296	-0.1744
0.3168	4.64903	0.3168	4.97158	0.3168	4.28711	0.3168	3.40901	0.3168	2.28028	1.0332	0.48744	3.9132	0.05084	6.4332	-0.02379	8.2332	-0.17278
0.3204	4.65225	0.3204	4.97363	0.3204	4.2946	0.3204	3.42015	0.3204	2.29384	1.0368	0.49471	3.9168	0.05242	6.4368	-0.02291	8.2368	-0.17052
0.324	4.65663	0.324	4.97566	0.324	4.3017	0.324	3.43139	0.324	2.30935	1.0404	0.50454	3.9204	0.05423	6.4404	-0.02203	8.2404	-0.16569
0.3276	4.66069	0.3276	4.978	0.3276	4.30887	0.3276	3.44203	0.3276	2.32402	1.044	0.51364	3.924	0.05688	6.444	-0.02015	8.244	-0.16104
0.3312	4.66469	0.3312	4.98091	0.3312	4.316	0.3312	3.45265	0.3312	2.33787	1.0476	0.51916	3.9276	0.05957	6.4476	-0.01806	8.2476	-0.15618
0.3348	4.6689	0.3348	4.9835	0.3348	4.32303	0.3348	3.46364	0.3348	2.35121	1.0512	0.52182	3.9312	0.06226	6.4512	-0.01598	8.2512	-0.15205
0.3384	4.67279	0.3384	4.98588	0.3384	4.33004	0.3384	3.47408	0.3384	2.36381	1.0548	0.52672	3.9348	0.06434	6.4548	-0.01405	8.2548	-0.14948
0.342	4.67701	0.342	4.98811	0.342	4.33664	0.342	3.48435	0.342	2.37682	1.0584	0.53392	3.9384	0.06605	6.4584	-0.01272	8.2584	-0.14892
0.3456	4.68135	0.3456	4.99027	0.3456	4.34321	0.3456	3.49433	0.3456	2.38987	1.062	0.5416	3.942	0.06741	6.462	-0.01177	8.262	-0.15157
0.3492	4.68541	0.3492	4.99259	0.3492	4.34974	0.3492	3.50381	0.3492	2.40223	1.0656	0.54851	3.9456	0.06894	6.4656	-0.01093	8.2656	-0.15387
0.3528	4.68932	0.3528	4.99492	0.3528	4.35594	0.3528	3.51385	0.3528	2.41489	1.0692	0.55533	3.9492	0.07077	6.4692	-0.00914	8.2692	-0.1562
0.3564	4.69234	0.3564	4.9972	0.3564	4.36212	0.3564	3.52365	0.3564	2.42709	1.0728	0.5621	3.9528	0.07283	6.4728	-0.00714	8.2728	-0.15994
0.36	4.69521	0.36	4.99979	0.36	4.36802	0.36	3.533	0.36	2.43869	1.0764	0.56873	3.9564	0.0749	6.4764	-0.0051	8.2764	-0.16411
0.3636	4.69995	0.3636	5.00231	0.3636	4.37366	0.3636	3.54262	0.3636	2.45062	1.08	0.57523	3.96	0.07695	6.48	-0.00333	8.28	-0.16321
0.3672	4.70474	0.3672	5.00471	0.3672	4.37967	0.3672	3.55179	0.3672	2.46197	1.0836	0.58163	3.9636	0.07897	6.4836	-0.00223	8.2836	-0.15196
0.3708	4.70911	0.3708	5.00658	0.3708	4.38539	0.3708	3.56057	0.3708	2.47296	1.0872	0.58849	3.9672	0.08097	6.4872	-0.00131	8.2872	-0.14061
0.3744	4.71245	0.3744	5.00833	0.3744	4.39085	0.3744	3.56902	0.3744	2.48417	1.0908	0.5962	3.9708	0.08294	6.4908	-0.000206928	8.2908	-0.13332
0.378	4.71539	0.378	5.01014	0.378	4.39639	0.378	3.57706	0.378	2.49481	1.0944	0.6033	3.9744	0.0849	6.4944	0.00177	8.2944	-0.1327
0.3816	4.71879	0.3816	5.01227	0.3816	4.40197	0.3816	3.58552	0.3816	2.5055	1.098	0.60815	3.978	0.08685	6.498	0.00382	8.298	-0.13215
0.3852	4.72222	0.3852	5.01452	0.3852	4.40737	0.3852	3.59441	0.3852	2.51638	1.1016	0.6107	3.9816	0.08882	6.5016	0.00588	8.3016	-0.13256
0.3888	4.72545	0.3888	5.01679	0.3888	4.41247	0.3888	3.60292	0.3888	2.52673	1.1052	0.61595	3.9852	0.09078	6.5052	0.00793	8.3052	-0.13404
0.3924	4.72807	0.3924	5.01898	0.3924	4.41721	0.3924	3.6109	0.3924	2.53746	1.1088	0.62429	3.9888	0.09274	6.5088	0.00908	8.3088	-0.1349
0.396	4.73043	0.396	5.02114	0.396	4.42214	0.396	3.61847	0.396	2.54801	1.1124	0.63315	3.9924	0.09467	6.5124	0.01003	8.3124	-0.12927
0.3996	4.73262	0.3996	5.02263	0.3996	4.42719	0.3996	3.62569	0.3996	2.55806	1.116	0.64091	3.996	0.09658	6.516	0.01108	8.316	-0.12106
0.4032	4.73503	0.4032	5.02373	0.4032	4.43201	0.4032	3.63361	0.4032	2.56847	1.1196	0.64634	3.9996	0.09847	6.5196	0.01402	8.3196	-0.11597
0.4068	4.7374	0.4068	5.02468	0.4068	4.43669	0.4068	3.64125	0.4068	2.57856	1.1232	0.65103	4.0032	0.10038	6.5232	0.01695	8.3232	-0.11813
0.4104	4.73959	0.4104	5.02589	0.4104	4.4413	0.4104	3.64858	0.4104	2.58842	1.1268	0.6543	4.0068	0.10228	6.5268	0.01927	8.3268	-0.1213
0.414	4.74184	0.414	5.02694	0.414	4.44576	0.414	3.65579	0.414	2.59887	1.1304	0.65962	4.0104	0.10418	6.5304	0.02018	8.3304	-0.1225
0.4176	4.74393	0.4176	5.02778	0.4176	4.45022	0.4176	3.66268	0.4176	2.60887	1.134	0.66666	4.014	0.10605	6.534	0.02037	8.334	-0.11816
0.4212	4.74613	0.4212	5.02844	0.4212	4.45427	0.4212	3.66953	0.4212	2.6184	1.1376	0.6754	4.0176	0.10792	6.5376	0.02087	8.3376	-0.11299
0.4248	4.74842	0.4248	5.02938	0.4248	4.45811	0.4248	3.67653	0.4248	2.6276	1.1412	0.68302	4.0212	0.10998	6.5412	0.0218	8.3412	-0.10608
0.4284	4.75057	0.4284	5.03043	0.4284	4.46195	0.4284	3.68323	0.4284	2.63639	1.1448	0.68988	4.0248	0.11233	6.5448	0.02364	8.3448	-0.10041
0.432	4.75255	0.432	5.03133	0.432	4.46571	0.432	3.68954	0.432	2.6454	1.1484	0.69503	4.0284	0.11466	6.5484	0.02559	8.3484	-0.09642
0.4356	4.7548	0.4356	5.03172	0.4356	4.46951	0.4356	3.6955	0.4356	2.65446	1.152	0.69913	4.032	0.11638	6.552	0.02755	8.352	-0.09955
0.4392	4.7569	0.4392	5.03205	0.4392	4.47325	0.4392	3.70118	0.4392	2.66313	1.1556	0.70337	4.0356	0.11771	6.5556	0.02951	8.3556	-0.10407
0.4428	4.75833	0.4428	5.03237	0.4428	4.4768	0.4428	3.70777	0.4428	2.6718	1.1592	0.7105	4.0392	0.11904	6.5592	0.03133	8.3592	-0.1036
0.4464	4.75917	0.4464	5.03315	0.4464	4.48013	0.4464	3.71434	0.4464	2.68015	1.1628	0.71786	4.0428	0.12077	6.5628	0.03314	8.3628	-0.09958
0.45	4.75989	0.45	5.03381	0.45	4.48324	0.45	3.72064	0.45	2.68814	1.1664	0.72507	4.0464	0.12258	6.5664	0.03495	8.3664	-0.09557
0.4536	4.76114	0.4536	5.03428	0.4536	4.48622	0.4536	3.72664	0.4536	2.69639	1.17	0.72992	4.05	0.12439	6.57	0.03676	8.37	-0.09698
0.4572	4.76238	0.4572	5.03445	0.4572	4.48957	0.4572	3.73238	0.4572	2.70433	1.1736	0.73417	4.0536	0.12668	6.5736	0.03856	8.3736	-0.09426
0.4608	4.76404	0.4608	5.03405	0.4608	4.49328	0.4608	3.73801	0.4608	2.71223	1.1772	0.73797	4.0572	0.12897	6.5772	0.0399	8.3772	-0.09057
0.4644	4.76543	0.4644	5.03379	0.4644	4.49677	0.4644	3.74375	0.4644	2.72061	1.1808	0.74343	4.0608	0.13096	6.5808	0.04077	8.3808	-0.08524
0.468	4.76663	0.468	5.03375	0.468	4.49993	0.468	3.74925	0.468	2.72865	1.1844	0.74964	4.0644	0.13219	6.5844	0.04084	8.3844	-0.0814
0.4716	4.76726	0.4716	5.03394	0.4716	4.50277	0.4716	3.75459	0.4716	2.73658	1.188	0.75561	4.068	0.13358	6.588	0.04161	8.388	-0.0765
0.4752	4.7679	0.4752	5.03403	0.4752	4.50567	0.4752	3.75974	0.4752	2.74456	1.1916	0.75966	4.0716	0.13557	6.5916	0.04275	8.3916	-0.07341
0.4788	4.76843	0.4788	5.03402	0.4788	4.50856	0.4788	3.76469	0.4788	2.75223	1.1952	0.76491	4.0752	0.13781	6.5952	0.04469	8.3952	-0.07474
0.4824	4.76898	0.4824	5.0339	0.4824	4.5113	0.4824	3.76975	0.4824	2.7596	1.1988	0.77236	4.0788	0.13976	6.5988	0.0466	8.3988	-0.0783
0.486	4.76936	0.486	5.03345	0.486	4.51388	0.486	3.77473	0.486	2.76659	1.2024	0.78025	4.0824	0.14148	6.6024	0.04851	8.4024	-0.07958
0.4896	4.76964	0.4896	5.03272	0.4896	4.51647	0.4896	3.77951	0.4896	2.77331	1.206	0.78611	4.086	0.14321	6.606	0.05035	8.406	-0.08032
0.4932	4.77007	0.4932	5.03197	0.4932	4.51895	0.4932	3.78448	0.4932	2.78082	1.2096	0.79076	4.0896	0.14493	6.6096	0.05198	8.4096	-0.08182
0.4968	4.77049	0.4968	5.03169	0.4968	4.52193	0.4968	3.78929	0.4968	2.78817	1.2132	0.79552	4.0932	0.14709	6.6132	0.05361	8.4132	-0.08147
0.5004	4.7707	0.5004	5.03155	0.5004	4.52495	0.5004	3.79394	0.5004	2.79523	1.2168	0.80123	4.0968	0.14927	6.6168	0.0553	8.4168	-0.07976
0.504	4.77049	0.504	5.03115	0.504	4.5278	0.504	3.7986	0.504	2.80208	1.2204	0.80556	4.1004	0.15189	6.6204	0.05705	8.4204	-0.07374
0.5076	4.77017	0.5076	5.03045	0.5076	4.53044	0.5076	3.80307	0.5076	2.80866	1.224	0.80977	4.104	0.15406	6.624	0.0588	8.424	-0.06803
0.5112	4.77036	0.5112	5.02986	0.5112	4.53294	0.5112	3.8076	0.5112	2.81528	1.2276	0.81506	4.1076	0.15609	6.6276	0.06064	8.4276	-0.06308
0.5148	4.77084	0.5148	5.02931	0.5148	4.53525	0.5148	3.81235	0.5148	2.82213	1.2312	0.8216	4.1112	0.15771	6.6312	0.06251	8.4312	-0.05964
0.5184	4.77122	0.5184	5.02885	0.5184	4.5373	0.5184	3.81693	0.5184	2.82872	1.2348	0.82904	4.1148	0.15935	6.6348	0.06348	8.4348	-0.05736
0.522	4.77138	0.522	5.02847	0.522	4.53916	0.522	3.82141	0.522	2.83451	1.2384	0.83635	4.1184	0.16098	6.6384	0.06444	8.4384	-0.05638
0.5256	4.7716	0.5256	5.02803	0.5256	4.54113	0.5256	3.82577	0.5256	2.83951	1.242	0.84288	4.122	0.1629	6.642	0.06579	8.442	-0.05476
0.5292	4.77203	0.5292	5.02751	0.5292	4.54325	0.5292	3.82996	0.5292	2.84428	1.2456	0.84864	4.1256	0.165	6.6456	0.06852	8.4456	-0.05281
0.5328	4.77309	0.5328	5.02694	0.5328	4.54529	0.5328	3.83416	0.5328	2.8515	1.2492	0.85423	4.1292	0.16711	6.6492	0.07114	8.4492	-0.04751
0.5364	4.77409	0.5364	5.02674	0.5364	4.54738	0.5364	3.83824	0.5364	2.85845	1.2528	0.8599	4.1328	0.16881	6.6528	0.07299	8.4528	-0.04374
0.54	4.77465	0.54	5.02628	0.54	4.54936	0.54	3.8422	0.54	2.8652	1.2564	0.86397	4.1364	0.17042	6.6564	0.07341	8.4564	-0.04147
0.5436	4.7746	0.5436	5.02564	0.5436	4.55128	0.5436	3.84644	0.5436	2.87111	1.26	0.86635	4.14	0.17247	6.66	0.07331	8.46	-0.04382
0.5472	4.77436	0.5472	5.02477	0.5472	4.5535	0.5472	3.85053	0.5472	2.87675	1.2636	0.86919	4.1436	0.17455	6.6636	0.07372	8.4636	-0.04437
0.5508	4.7748	0.5508	5.0243	0.5508	4.55575	0.5508	3.85452	0.5508	2.88253	1.2672	0.87427	4.1472	0.17653	6.6672	0.07509	8.4672	-0.0434
0.5544	4.77609	0.5544	5.02376	0.5544	4.55785	0.5544	3.85849	0.5544	2.88898	1.2708	0.88125	4.1508	0.17805	6.6708	0.0768	8.4708	-0.0399
0.558	4.77733	0.558	5.02317	0.558	4.55979	0.558	3.86231	0.558	2.89522	1.2744	0.88789	4.1544	0.17957	6.6744	0.07949	8.4744	-0.03496
0.5616	4.77831	0.5616	5.02252	0.5616	4.56163	0.5616	3.86619	0.5616	2.90106	1.278	0.8939	4.158	0.18128	6.678	0.08223	8.478	-0.02893
0.5652	4.77819	0.5652	5.02197	0.5652	4.5634	0.5652	3.87012	0.5652	2.90661	1.2816	0.8989	4.1616	0.18354	6.6816	0.08478	8.4816	-0.02369
0.5688	4.77802	0.5688	5.02164	0.5688	4.565	0.5688	3.87393	0.5688	2.91196	1.2852	0.90417	4.1652	0.18604	6.6852	0.08557	8.4852	-0.02063
0.5724	4.77892	0.5724	5.02149	0.5724	4.56646	0.5724	3.87791	0.5724	2.91809	1.2888	0.90883	4.1688	0.18823	6.6888	0.08635	8.4888	-0.02228
0.576	4.78028	0.576	5.02129	0.576	4.56804	0.576	3.88188	0.576	2.92431	1.2924	0.91284	4.1724	0.18989	6.6924	0.08742	8.4924	-0.02528
0.5796	4.78167	0.5796	5.02118	0.5796	4.57003	0.5796	3.88572	0.5796	2.93033	1.296	0.91676	4.176	0.1914	6.696	0.08905	8.496	-0.02809
0.5832	4.78302	0.5832	5.02105	0.5832	4.57201	0.5832	3.88937	0.5832	2.9355	1.2996	0.92215	4.1796	0.19329	6.6996	0.0906	8.4996	-0.02566
0.5868	4.78423	0.5868	5.02069	0.5868	4.57398	0.5868	3.8929	0.5868	2.94028	1.3032	0.92747	4.1832	0.19523	6.7032	0.09168	8.5032	-0.02009
0.5904	4.78535	0.5904	5.02029	0.5904	4.57561	0.5904	3.89633	0.5904	2.94506	1.3068	0.9327	4.1868	0.19713	6.7068	0.09183	8.5068	-0.01607
0.594	4.78605	0.594	5.01993	0.594	4.57716	0.594	3.89973	0.594	2.95041	1.3104	0.93784	4.1904	0.19859	6.7104	0.09169	8.5104	-0.01484
0.5976	4.7867	0.5976	5.0197	0.5976	4.57867	0.5976	3.90302	0.5976	2.95559	1.314	0.94293	4.194	0.20001	6.714	0.0929	8.514	-0.0126
0.6012	4.78745	0.6012	5.01959	0.6012	4.58017	0.6012	3.9063	0.6012	2.96031	1.3176	0.94801	4.1976	0.20143	6.7176	0.09622	8.5176	-0.01044
0.6048	4.78871	0.6048	5.01929	0.6048	4.58174	0.6048	3.90962	0.6048	2.96418	1.3212	0.95306	4.2012	0.20318	6.7212	0.09979	8.5212	-0.00946
0.6084	4.78991	0.6084	5.01896	0.6084	4.58334	0.6084	3.91282	0.6084	2.96788	1.3248	0.95894	4.2048	0.20557	6.7248	0.10238	8.5248	-0.01107
0.612	4.79138	0.612	5.01873	0.612	4.5848	0.612	3.91616	0.612	2.97356	1.3284	0.96504	4.2084	0.20796	6.7284	0.10324	8.5284	-0.00728
0.6156	4.79254	0.6156	5.01885	0.6156	4.5862	0.6156	3.91954	0.6156	2.97967	1.332	0.97106	4.212	0.20976	6.732	0.10388	8.532	-0.00088649
0.6192	4.79365	0.6192	5.01897	0.6192	4.58785	0.6192	3.92282	0.6192	2.98561	1.3356	0.97535	4.2156	0.21115	6.7356	0.10394	8.5356	0.00667
0.6228	4.79511	0.6228	5.01904	0.6228	4.58953	0.6228	3.92622	0.6228	2.99082	1.3392	0.97981	4.2192	0.21292	6.7392	0.10457	8.5392	0.00905
0.6264	4.79659	0.6264	5.01906	0.6264	4.59119	0.6264	3.92955	0.6264	2.99564	1.3428	0.98479	4.2228	0.21479	6.7428	0.10597	8.5428	0.00923
0.63	4.79803	0.63	5.01922	0.63	4.59233	0.63	3.93277	0.63	3.00028	1.3464	0.99166	4.2264	0.21665	6.7464	0.10909	8.5464	0.00994
0.6336	4.79942	0.6336	5.0194	0.6336	4.59347	0.6336	3.93554	0.6336	3.00479	1.35	0.99659	4.23	0.21847	6.75	0.1126	8.55	0.01196
0.6372	4.80076	0.6372	5.01955	0.6372	4.59513	0.6372	3.93821	0.6372	3.00915	1.3536	1.00098	4.2336	0.22031	6.7536	0.11499	8.5536	0.01503
0.6408	4.80214	0.6408	5.01985	0.6408	4.59693	0.6408	3.94095	0.6408	3.01349	1.3572	1.00529	4.2372	0.22203	6.7572	0.11515	8.5572	0.01714
0.6444	4.80402	0.6444	5.02001	0.6444	4.59847	0.6444	3.94405	0.6444	3.0182	1.3608	1.0105	4.2408	0.22351	6.7608	0.115	8.5608	0.01864
0.648	4.80593	0.648	5.02002	0.648	4.59964	0.648	3.94706	0.648	3.02276	1.3644	1.01514	4.2444	0.22536	6.7644	0.11568	8.5644	0.02157
0.6516	4.80811	0.6516	5.02	0.6516	4.60081	0.6516	3.95	0.6516	3.02734	1.368	1.01923	4.248	0.22719	6.768	0.11742	8.568	0.02312
0.6552	4.8095	0.6552	5.0201	0.6552	4.60191	0.6552	3.95288	0.6552	3.03197	1.3716	1.02364	4.2516	0.22899	6.7716	0.11916	8.5716	0.02231
0.6588	4.8108	0.6588	5.02033	0.6588	4.6029	0.6588	3.95567	0.6588	3.03645	1.3752	1.02993	4.2552	0.23077	6.7752	0.12081	8.5752	0.01841
0.6624	4.81202	0.6624	5.02065	0.6624	4.6038	0.6624	3.95858	0.6624	3.04129	1.3788	1.03558	4.2588	0.23289	6.7788	0.12229	8.5788	0.02339
0.666	4.81374	0.666	5.02115	0.666	4.60515	0.666	3.96149	0.666	3.04619	1.3824	1.04018	4.2624	0.23481	6.7824	0.12379	8.5824	0.02939
0.6696	4.81566	0.6696	5.02178	0.6696	4.60674	0.6696	3.96432	0.6696	3.05096	1.386	1.04376	4.266	0.23658	6.786	0.1255	8.586	0.03607
0.6732	4.81771	0.6732	5.02239	0.6732	4.60829	0.6732	3.96701	0.6732	3.05589	1.3896	1.04841	4.2696	0.23834	6.7896	0.1273	8.5896	0.03454
0.6768	4.81946	0.6768	5.02279	0.6768	4.6093	0.6768	3.96961	0.6768	3.06069	1.3932	1.05303	4.2732	0.24012	6.7932	0.12905	8.5932	0.03577
0.6804	4.82114	0.6804	5.02334	0.6804	4.60996	0.6804	3.97216	0.6804	3.06536	1.3968	1.05808	4.2768	0.24182	6.7968	0.13074	8.5968	0.0373
0.684	4.82338	0.684	5.02408	0.684	4.61049	0.684	3.97476	0.684	3.06921	1.4004	1.06368	4.2804	0.24313	6.8004	0.13242	8.6004	0.03828
0.6876	4.82559	0.6876	5.025	0.6876	4.61093	0.6876	3.97729	0.6876	3.07294	1.404	1.06893	4.284	0.24482	6.804	0.13344	8.604	0.03422
0.6912	4.8279	0.6912	5.02571	0.6912	4.61166	0.6912	3.9798	0.6912	3.07685	1.4076	1.07318	4.2876	0.2467	6.8076	0.13326	8.6076	0.03409
0.6948	4.82999	0.6948	5.02609	0.6948	4.61282	0.6948	3.98232	0.6948	3.08094	1.4112	1.07668	4.2912	0.24889	6.8112	0.13308	8.6112	0.03665
0.6984	4.83205	0.6984	5.02637	0.6984	4.61442	0.6984	3.98476	0.6984	3.08491	1.4148	1.08159	4.2948	0.25108	6.8148	0.13503	8.6148	0.04311
0.702	4.8338	0.702	5.02677	0.702	4.6159	0.702	3.98717	0.702	3.08892	1.4184	1.08691	4.2984	0.25294	6.8184	0.13845	8.6184	0.04443
0.7056	4.83583	0.7056	5.02733	0.7056	4.61725	0.7056	3.98954	0.7056	3.09299	1.422	1.09216	4.302	0.25436	6.822	0.14171	8.622	0.04445
0.7092	4.83783	0.7092	5.02803	0.7092	4.61851	0.7092	3.99183	0.7092	3.09694	1.4256	1.09598	4.3056	0.25558	6.8256	0.14328	8.6256	0.04428
0.7128	4.84009	0.7128	5.02881	0.7128	4.61972	0.7128	3.99443	0.7128	3.10106	1.4292	1.09914	4.3092	0.2572	6.8292	0.14394	8.6292	0.04823
0.7164	4.84204	0.7164	5.02975	0.7164	4.62087	0.7164	3.99703	0.7164	3.10508	1.4328	1.10277	4.3128	0.25889	6.8328	0.14429	8.6328	0.05275
0.72	4.84396	0.72	5.03065	0.72	4.62211	0.72	3.99957	0.72	3.10898	1.4364	1.10834	4.3164	0.26056	6.8364	0.14494	8.6364	0.05729
0.7236	4.846	0.7236	5.03145	0.7236	4.62331	0.7236	4.00208	0.7236	3.11304	1.44	1.11344	4.32	0.26222	6.84	0.14582	8.64	0.06187
0.7272	4.84802	0.7272	5.03208	0.7272	4.62443	0.7272	4.00453	0.7272	3.11702	1.4436	1.1182	4.3236	0.26429	6.8436	0.14769	8.6436	0.06658
0.7308	4.85001	0.7308	5.03291	0.7308	4.62537	0.7308	4.00692	0.7308	3.121	1.4472	1.1223	4.3272	0.26623	6.8472	0.15108	8.6472	0.06645
0.7344	4.85227	0.7344	5.03371	0.7344	4.62636	0.7344	4.00929	0.7344	3.12498	1.4508	1.12722	4.3308	0.26785	6.8508	0.15446	8.6508	0.0638
0.738	4.85457	0.738	5.03449	0.738	4.6276	0.738	4.0116	0.738	3.12886	1.4544	1.13208	4.3344	0.26947	6.8544	0.15597	8.6544	0.06054
0.7416	4.85655	0.7416	5.03527	0.7416	4.62894	0.7416	4.01399	0.7416	3.13253	1.458	1.13656	4.338	0.27134	6.858	0.15577	8.658	0.06371
0.7452	4.85818	0.7452	5.03619	0.7452	4.63026	0.7452	4.01646	0.7452	3.13608	1.4616	1.13998	4.3416	0.27342	6.8616	0.15559	8.6616	0.06771
0.7488	4.85978	0.7488	5.03726	0.7488	4.63148	0.7488	4.01887	0.7488	3.13954	1.4652	1.14279	4.3452	0.2755	6.8652	0.1571	8.6652	0.07175
0.7524	4.86186	0.7524	5.03832	0.7524	4.6326	0.7524	4.02139	0.7524	3.14279	1.4688	1.14639	4.3488	0.27718	6.8688	0.15959	8.6688	0.07289
0.756	4.86416	0.756	5.03958	0.756	4.6338	0.756	4.02392	0.756	3.14592	1.4724	1.15044	4.3524	0.27841	6.8724	0.16207	8.6724	0.07465
0.7596	4.86647	0.7596	5.04101	0.7596	4.63509	0.7596	4.02638	0.7596	3.14908	1.476	1.15523	4.356	0.27946	6.876	0.16322	8.676	0.07763
0.7632	4.86887	0.7632	5.0424	0.7632	4.63636	0.7632	4.02866	0.7632	3.15343	1.4796	1.15911	4.3596	0.28102	6.8796	0.16383	8.6796	0.08154
0.7668	4.87115	0.7668	5.0434	0.7668	4.63743	0.7668	4.03087	0.7668	3.15769	1.4832	1.16292	4.3632	0.283	6.8832	0.1645	8.6832	0.08347
0.7704	4.87357	0.7704	5.04397	0.7704	4.63834	0.7704	4.03304	0.7704	3.16179	1.4868	1.16758	4.3668	0.28512	6.8868	0.16605	8.6868	0.08581
0.774	4.87681	0.774	5.04468	0.774	4.63925	0.774	4.03514	0.774	3.16557	1.4904	1.17293	4.3704	0.28753	6.8904	0.16765	8.6904	0.08833
0.7776	4.88002	0.7776	5.04566	0.7776	4.64035	0.7776	4.03719	0.7776	3.16925	1.494	1.17777	4.374	0.28954	6.894	0.16921	8.694	0.0873
0.7812	4.8827	0.7812	5.0468	0.7812	4.64152	0.7812	4.03944	0.7812	3.17299	1.4976	1.18131	4.3776	0.29112	6.8976	0.1709	8.6976	0.08531
0.7848	4.8847	0.7848	5.04762	0.7848	4.64278	0.7848	4.04202	0.7848	3.17671	1.5012	1.18398	4.3812	0.29232	6.9012	0.1726	8.7012	0.08686
0.7884	4.88665	0.7884	5.04827	0.7884	4.644	0.7884	4.04455	0.7884	3.18034	1.5048	1.18724	4.3848	0.29384	6.9048	0.17419	8.7048	0.09216
0.792	4.88861	0.792	5.0489	0.792	4.64505	0.792	4.04677	0.792	3.18389	1.5084	1.19152	4.3884	0.29569	6.9084	0.17565	8.7084	0.09521
0.7956	4.89062	0.7956	5.0499	0.7956	4.64594	0.7956	4.04878	0.7956	3.18736	1.512	1.19632	4.392	0.29769	6.912	0.17711	8.712	0.09666
0.7992	4.89262	0.7992	5.05119	0.7992	4.64711	0.7992	4.05073	0.7992	3.19075	1.5156	1.20104	4.3956	0.29968	6.9156	0.17922	8.7156	0.09929
0.8028	4.89524	0.8028	5.05265	0.8028	4.64836	0.8028	4.05298	0.8028	3.19366	1.5192	1.20486	4.3992	0.30119	6.9192	0.18163	8.7192	0.10743
0.8064	4.89796	0.8064	5.05408	0.8064	4.64995	0.8064	4.05525	0.8064	3.19645	1.5228	1.20805	4.4028	0.30229	6.9228	0.18374	8.7228	0.11366
0.81	4.90046	0.81	5.05532	0.81	4.65155	0.81	4.05749	0.81	3.19935	1.5264	1.21149	4.4064	0.30332	6.9264	0.1836	8.7264	0.11367
0.8136	4.90264	0.8136	5.05642	0.8136	4.65309	0.8136	4.05987	0.8136	3.2029	1.53	1.21568	4.41	0.30476	6.93	0.18332	8.73	0.11088
0.8172	4.90475	0.8172	5.05734	0.8172	4.6543	0.8172	4.06221	0.8172	3.20638	1.5336	1.21968	4.4136	0.30666	6.9336	0.18409	8.7336	0.11096
0.8208	4.90692	0.8208	5.05824	0.8208	4.6552	0.8208	4.06451	0.8208	3.2099	1.5372	1.22343	4.4172	0.30874	6.9372	0.1863	8.7372	0.11577
0.8244	4.90889	0.8244	5.05937	0.8244	4.65613	0.8244	4.0668	0.8244	3.2133	1.5408	1.22707	4.4208	0.31112	6.9408	0.18849	8.7408	0.12115
0.828	4.9108	0.828	5.06073	0.828	4.65733	0.828	4.06904	0.828	3.21662	1.5444	1.23088	4.4244	0.31349	6.9444	0.19038	8.7444	0.12433
0.8316	4.91276	0.8316	5.06225	0.8316	4.65871	0.8316	4.07123	0.8316	3.21996	1.548	1.23492	4.428	0.31533	6.948	0.19226	8.748	0.12295
0.8352	4.91472	0.8352	5.06357	0.8352	4.6602	0.8352	4.07338	0.8352	3.22343	1.5516	1.2391	4.4316	0.31677	6.9516	0.19412	8.7516	0.12151
0.8388	4.91667	0.8388	5.06472	0.8388	4.66153	0.8388	4.07549	0.8388	3.22682	1.5552	1.24379	4.4352	0.31818	6.9552	0.19473	8.7552	0.12195
0.8424	4.91833	0.8424	5.06572	0.8424	4.66272	0.8424	4.07759	0.8424	3.23002	1.5588	1.24826	4.4388	0.31991	6.9588	0.1953	8.7588	0.12125
0.846	4.9198	0.846	5.06672	0.846	4.66406	0.846	4.07964	0.846	3.23314	1.5624	1.25259	4.4424	0.3217	6.9624	0.19626	8.7624	0.1202
0.8496	4.92127	0.8496	5.06786	0.8496	4.66553	0.8496	4.08165	0.8496	3.2362	1.566	1.25662	4.446	0.32349	6.966	0.19861	8.766	0.12478
0.8532	4.92347	0.8532	5.06899	0.8532	4.66698	0.8532	4.08378	0.8532	3.23958	1.5696	1.26162	4.4496	0.3253	6.9696	0.20097	8.7696	0.13358
0.8568	4.92581	0.8568	5.06992	0.8568	4.66812	0.8568	4.08589	0.8568	3.24293	1.5732	1.26659	4.4532	0.3271	6.9732	0.20253	8.7732	0.14047
0.8604	4.92819	0.8604	5.07104	0.8604	4.66915	0.8604	4.08798	0.8604	3.24621	1.5768	1.27091	4.4568	0.32876	6.9768	0.20307	8.7768	0.14249
0.864	4.93041	0.864	5.07237	0.864	4.6702	0.864	4.09014	0.864	3.24916	1.5804	1.27412	4.4604	0.33006	6.9804	0.2036	8.7804	0.14073
0.8676	4.93256	0.8676	5.07389	0.8676	4.6714	0.8676	4.09226	0.8676	3.25204	1.584	1.27709	4.464	0.33091	6.984	0.20479	8.784	0.13735
0.8712	4.93464	0.8712	5.0752	0.8712	4.67267	0.8712	4.09456	0.8712	3.25507	1.5876	1.27996	4.4676	0.33201	6.9876	0.20629	8.7876	0.13336
0.8748	4.93686	0.8748	5.07634	0.8748	4.67397	0.8748	4.09711	0.8748	3.25857	1.5912	1.28336	4.4712	0.3335	6.9912	0.20778	8.7912	0.13077
0.8784	4.93906	0.8784	5.07747	0.8784	4.67543	0.8784	4.09962	0.8784	3.262	1.5948	1.28782	4.4748	0.3353	6.9948	0.2093	8.7948	0.13489
0.882	4.94141	0.882	5.07873	0.882	4.67693	0.882	4.10188	0.882	3.2654	1.5984	1.29217	4.4784	0.33743	6.9984	0.21088	8.7984	0.14263
0.8856	4.9434	0.8856	5.08018	0.8856	4.6784	0.8856	4.10399	0.8856	3.26868	1.602	1.2957	4.482	0.33943	7.002	0.21244	8.802	0.14897
0.8892	4.94537	0.8892	5.08175	0.8892	4.67985	0.8892	4.10607	0.8892	3.2719	1.6056	1.29847	4.4856	0.3412	7.0056	0.21376	8.8056	0.15078
0.8928	4.94793	0.8928	5.08341	0.8928	4.68126	0.8928	4.10819	0.8928	3.27476	1.6092	1.30226	4.4892	0.34205	7.0092	0.21504	8.8092	0.15017
0.8964	4.95053	0.8964	5.08505	0.8964	4.68277	0.8964	4.11027	0.8964	3.27755	1.6128	1.30631	4.4928	0.3435	7.0128	0.21667	8.8128	0.14836
0.9	4.95279	0.9	5.0865	0.9	4.68427	0.9	4.1123	0.9	3.28038	1.6164	1.31085	4.4964	0.34526	7.0164	0.21898	8.8164	0.1525
0.9036	4.95494	0.9036	5.0878	0.9036	4.68575	0.9036	4.11423	0.9036	3.28367	1.62	1.31443	4.5	0.34738	7.02	0.22127	8.82	0.15862
0.9072	4.95709	0.9072	5.08895	0.9072	4.6872	0.9072	4.11612	0.9072	3.28691	1.6236	1.31745	4.5036	0.34914	7.0236	0.22261	8.8236	0.16722
0.9108	4.95937	0.9108	5.09032	0.9108	4.68852	0.9108	4.11813	0.9108	3.28995	1.6272	1.31986	4.5072	0.35088	7.0272	0.22322	8.8272	0.16926
0.9144	4.96178	0.9144	5.0918	0.9144	4.68986	0.9144	4.12048	0.9144	3.29256	1.6308	1.32293	4.5108	0.3526	7.0308	0.22384	8.8308	0.17051
0.918	4.96417	0.918	5.09331	0.918	4.69133	0.918	4.1228	0.918	3.29511	1.6344	1.32695	4.5144	0.35429	7.0344	0.22517	8.8344	0.17004
0.9216	4.9665	0.9216	5.09462	0.9216	4.69286	0.9216	4.12487	0.9216	3.29802	1.638	1.33134	4.518	0.35596	7.038	0.22671	8.838	0.16836
0.9252	4.96866	0.9252	5.09592	0.9252	4.6943	0.9252	4.12672	0.9252	3.3011	1.6416	1.33563	4.5216	0.35762	7.0416	0.22824	8.8416	0.16594
0.9288	4.97074	0.9288	5.09741	0.9288	4.69558	0.9288	4.12854	0.9288	3.30412	1.6452	1.33916	4.5252	0.35928	7.0452	0.22967	8.8452	0.16458
0.9324	4.97269	0.9324	5.09913	0.9324	4.69679	0.9324	4.13071	0.9324	3.30692	1.6488	1.34217	4.5288	0.36092	7.0488	0.2311	8.8488	0.16605
0.936	4.97496	0.936	5.10106	0.936	4.6983	0.936	4.13298	0.936	3.30943	1.6524	1.34521	4.5324	0.36257	7.0524	0.23253	8.8524	0.17207
0.9396	4.97729	0.9396	5.10266	0.9396	4.70001	0.9396	4.13522	0.9396	3.31197	1.656	1.34932	4.536	0.36426	7.056	0.23385	8.856	0.17898
0.9432	4.97988	0.9432	5.10411	0.9432	4.7017	0.9432	4.13736	0.9432	3.3151	1.6596	1.35293	4.5396	0.36635	7.0596	0.23518	8.8596	0.18224
0.9468	4.98225	0.9468	5.10555	0.9468	4.70304	0.9468	4.13945	0.9468	3.31817	1.6632	1.35615	4.5432	0.36806	7.0632	0.23662	8.8632	0.1796
0.9504	4.98451	0.9504	5.10717	0.9504	4.70427	0.9504	4.1415	0.9504	3.32121	1.6668	1.35863	4.5468	0.36952	7.0668	0.23794	8.8668	0.18111
0.954	4.98656	0.954	5.10859	0.954	4.70551	0.954	4.14341	0.954	3.32434	1.6704	1.36165	4.5504	0.37072	7.0704	0.23925	8.8704	0.18351
0.9576	4.98859	0.9576	5.10975	0.9576	4.70693	0.9576	4.14528	0.9576	3.32742	1.674	1.36474	4.554	0.37276	7.074	0.24009	8.874	0.18796
0.9612	4.99066	0.9612	5.1109	0.9612	4.70841	0.9612	4.14735	0.9612	3.3304	1.6776	1.36836	4.5576	0.37454	7.0776	0.24101	8.8776	0.19242
0.9648	4.99271	0.9648	5.11236	0.9648	4.70988	0.9648	4.14975	0.9648	3.3332	1.6812	1.37261	4.5612	0.376	7.0812	0.2422	8.8812	0.19601
0.9684	4.99474	0.9684	5.11403	0.9684	4.71135	0.9684	4.15212	0.9684	3.33595	1.6848	1.37677	4.5648	0.37714	7.0848	0.24413	8.8848	0.19641
0.972	4.99671	0.972	5.11585	0.972	4.71282	0.972	4.15429	0.972	3.33873	1.6884	1.38035	4.5684	0.37865	7.0884	0.24584	8.8884	0.19393
0.9756	4.99854	0.9756	5.11744	0.9756	4.71439	0.9756	4.15631	0.9756	3.34154	1.692	1.38269	4.572	0.38023	7.092	0.24752	8.892	0.19197
0.9792	5.00036	0.9792	5.11899	0.9792	4.7161	0.9792	4.15829	0.9792	3.34431	1.6956	1.38467	4.5756	0.3818	7.0956	0.24891	8.8956	0.19367
0.9828	5.0029	0.9828	5.12055	0.9828	4.71781	0.9828	4.1603	0.9828	3.34703	1.6992	1.38722	4.5792	0.38335	7.0992	0.25029	8.8992	0.19697
0.9864	5.00561	0.9864	5.12228	0.9864	4.71946	0.9864	4.16227	0.9864	3.34968	1.7028	1.39013	4.5828	0.38486	7.1028	0.25166	8.9028	0.20396
0.99	5.00825	0.99	5.12365	0.99	4.72078	0.99	4.1642	0.99	3.35228	1.7064	1.39352	4.5864	0.38636	7.1064	0.25305	8.9064	0.20851
0.9936	5.01063	0.9936	5.12483	0.9936	4.7221	0.9936	4.16622	0.9936	3.35518	1.71	1.39688	4.59	0.38784	7.11	0.25443	8.91	0.21171
0.9972	5.01299	0.9972	5.12587	0.9972	4.72363	0.9972	4.16822	0.9972	3.35806	1.7136	1.40017	4.5936	0.38894	7.1136	0.25577	8.9136	0.20999
1.0008	5.01553	1.0008	5.12757	1.0008	4.72539	1.0008	4.17012	1.0008	3.36089	1.7172	1.40348	4.5972	0.39023	7.1172	0.25708	8.9172	0.21527
1.0044	5.01805	1.0044	5.12941	1.0044	4.72701	1.0044	4.17178	1.0044	3.36357	1.7208	1.40714	4.6008	0.39181	7.1208	0.25838	8.9208	0.22071
1.008	5.02056	1.008	5.13116	1.008	4.72833	1.008	4.17341	1.008	3.36621	1.7244	1.4106	4.6044	0.39378	7.1244	0.25979	8.9244	0.22543
1.0116	5.02266	1.0116	5.1324	1.0116	4.72956	1.0116	4.17504	1.0116	3.36882	1.728	1.41383	4.608	0.39541	7.128	0.26124	8.928	0.22607
1.0152	5.0246	1.0152	5.13341	1.0152	4.73095	1.0152	4.17666	1.0152	3.37152	1.7316	1.41634	4.6116	0.3969	7.1316	0.26269	8.9316	0.22657
1.0188	5.02652	1.0188	5.13469	1.0188	4.73246	1.0188	4.17826	1.0188	3.37417	1.7352	1.41905	4.6152	0.39838	7.1352	0.26484	8.9352	0.22573
1.0224	5.02854	1.0224	5.13632	1.0224	4.73396	1.0224	4.18016	1.0224	3.37667	1.7388	1.4221	4.6188	0.39982	7.1388	0.26702	8.9388	0.22437
1.026	5.03051	1.026	5.13818	1.026	4.73558	1.026	4.18216	1.026	3.37907	1.7424	1.42529	4.6224	0.40149	7.1424	0.26886	8.9424	0.22276
1.0296	5.03249	1.0296	5.13956	1.0296	4.73717	1.0296	4.18413	1.0296	3.38144	1.746	1.42847	4.626	0.40332	7.146	0.26938	8.946	0.22548
1.0332	5.03476	1.0332	5.14065	1.0332	4.73875	1.0332	4.18607	1.0332	3.38406	1.7496	1.43162	4.6296	0.40518	7.1496	0.2699	8.9496	0.22872
1.0368	5.03703	1.0368	5.14156	1.0368	4.73983	1.0368	4.18799	1.0368	3.38666	1.7532	1.43502	4.6332	0.4067	7.1532	0.27105	8.9532	0.23201
1.0404	5.03907	1.0404	5.14286	1.0404	4.74105	1.0404	4.18988	1.0404	3.38918	1.7568	1.43889	4.6368	0.40814	7.1568	0.27311	8.9568	0.23136
1.044	5.04107	1.044	5.14443	1.044	4.74232	1.044	4.19172	1.044	3.39171	1.7604	1.44315	4.6404	0.40957	7.1604	0.27518	8.9604	0.23071
1.0476	5.04305	1.0476	5.14622	1.0476	4.74378	1.0476	4.19352	1.0476	3.39419	1.764	1.44686	4.644	0.411	7.164	0.27601	8.964	0.23494
1.0512	5.04498	1.0512	5.14802	1.0512	4.74514	1.0512	4.19528	1.0512	3.39683	1.7676	1.4495	4.6476	0.41243	7.1676	0.27611	8.9676	0.2423
1.0548	5.0466	1.0548	5.14982	1.0548	4.74656	1.0548	4.19695	1.0548	3.39963	1.7712	1.45108	4.6512	0.41385	7.1712	0.27654	8.9712	0.24857
1.0584	5.04821	1.0584	5.15144	1.0584	4.74825	1.0584	4.19861	1.0584	3.40239	1.7748	1.45386	4.6548	0.41528	7.1748	0.27892	8.9748	0.24946
1.062	5.05034	1.062	5.15275	1.062	4.75002	1.062	4.20041	1.062	3.40513	1.7784	1.45757	4.6584	0.41667	7.1784	0.28128	8.9784	0.25033
1.0656	5.05272	1.0656	5.1536	1.0656	4.75165	1.0656	4.20226	1.0656	3.40778	1.782	1.46186	4.662	0.41804	7.182	0.2835	8.982	0.2531
1.0692	5.05509	1.0692	5.15482	1.0692	4.75293	1.0692	4.20409	1.0692	3.41039	1.7856	1.46571	4.6656	0.41941	7.1856	0.28391	8.9856	0.25883
1.0728	5.05683	1.0728	5.1564	1.0728	4.75414	1.0728	4.206	1.0728	3.41283	1.7892	1.46873	4.6692	0.4208	7.1892	0.28431	8.9892	0.26455
1.0764	5.05841	1.0764	5.15835	1.0764	4.75535	1.0764	4.20791	1.0764	3.41527	1.7928	1.47095	4.6728	0.42218	7.1928	0.28525	8.9928	0.27023
1.08	5.06001	1.08	5.15975	1.08	4.75671	1.08	4.20978	1.08	3.41768	1.7964	1.47213	4.6764	0.42358	7.1964	0.28745	8.9964	0.27795
1.0836	5.06224	1.0836	5.16091	1.0836	4.75805	1.0836	4.21156	1.0836	3.42014	1.8	1.47439	4.68	0.42501	7.2	0.28964	9	0.26045
1.0872	5.06447	1.0872	5.16192	1.0872	4.75937	1.0872	4.21331	1.0872	3.42255	1.8036	1.47716	4.6836	0.42643	7.2036	0.29138
1.0908	5.06656	1.0908	5.16315	1.0908	4.76068	1.0908	4.21511	1.0908	3.42495	1.8072	1.48039	4.6872	0.42805	7.2072	0.2927
1.0944	5.0679	1.0944	5.16438	1.0944	4.76209	1.0944	4.21695	1.0944	3.42741	1.8108	1.48276	4.6908	0.42977	7.2108	0.29401
1.098	5.06918	1.098	5.16548	1.098	4.76369	1.098	4.21877	1.098	3.42984	1.8144	1.48502	4.6944	0.43186	7.2144	0.29463
1.1016	5.07049	1.1016	5.16624	1.1016	4.76528	1.1016	4.22046	1.1016	3.4322	1.818	1.48769	4.698	0.43405	7.218	0.29501
1.1052	5.07228	1.1052	5.16719	1.1052	4.76657	1.1052	4.22207	1.1052	3.43458	1.8216	1.49094	4.7016	0.43608	7.2216	0.29539
1.1088	5.07406	1.1088	5.16837	1.1088	4.76748	1.1088	4.22365	1.1088	3.43693	1.8252	1.49492	4.7052	0.43778	7.2252	0.29737
1.1124	5.07564	1.1124	5.1698	1.1124	4.76834	1.1124	4.22523	1.1124	3.43954	1.8288	1.49852	4.7088	0.43861	7.2288	0.29945
1.116	5.07716	1.116	5.17144	1.116	4.76944	1.116	4.22678	1.116	3.44208	1.8324	1.50144	4.7124	0.43943	7.2324	0.30126
1.1196	5.07874	1.1196	5.17292	1.1196	4.77091	1.1196	4.22831	1.1196	3.44454	1.836	1.50304	4.716	0.44045	7.236	0.30172
1.1232	5.0808	1.1232	5.17419	1.1232	4.77238	1.1232	4.23012	1.1232	3.44675	1.8396	1.50494	4.7196	0.44209	7.2396	0.30218
1.1268	5.08276	1.1268	5.17512	1.1268	4.77385	1.1268	4.23194	1.1268	3.44892	1.8432	1.50755	4.7232	0.44375	7.2432	0.30376
1.1304	5.08423	1.1304	5.17582	1.1304	4.7752	1.1304	4.23372	1.1304	3.45108	1.8468	1.51111	4.7268	0.44521	7.2468	0.30665
1.134	5.08528	1.134	5.17638	1.134	4.77644	1.134	4.2353	1.134	3.45321	1.8504	1.51534	4.7304	0.44644	7.2504	0.30952
1.1376	5.08633	1.1376	5.17685	1.1376	4.77745	1.1376	4.23686	1.1376	3.45531	1.854	1.51884	4.734	0.44766	7.254	0.31055
1.1412	5.08778	1.1412	5.17751	1.1412	4.77852	1.1412	4.23842	1.1412	3.45739	1.8576	1.52109	4.7376	0.44892	7.2576	0.31106
1.1448	5.08958	1.1448	5.17868	1.1448	4.77966	1.1448	4.24002	1.1448	3.45946	1.8612	1.52274	4.7412	0.45019	7.2612	0.31173
1.1484	5.09135	1.1484	5.17995	1.1484	4.78077	1.1484	4.2416	1.1484	3.46151	1.8648	1.52555	4.7448	0.45147	7.2648	0.31379
1.152	5.09273	1.152	5.18105	1.152	4.78179	1.152	4.24313	1.152	3.4637	1.8684	1.52849	4.7484	0.45275	7.2684	0.31583
1.1556	5.09421	1.1556	5.18192	1.1556	4.78291	1.1556	4.24462	1.1556	3.46607	1.872	1.53132	4.752	0.45401	7.272	0.3173
1.1592	5.09568	1.1592	5.18292	1.1592	4.78421	1.1592	4.2461	1.1592	3.46843	1.8756	1.53439	4.7556	0.45532	7.2756	0.31771
1.1628	5.0971	1.1628	5.18402	1.1628	4.78553	1.1628	4.24747	1.1628	3.47082	1.8792	1.53726	4.7592	0.45694	7.2792	0.31812
1.1664	5.09853	1.1664	5.18511	1.1664	4.78671	1.1664	4.24879	1.1664	3.47309	1.8828	1.53986	4.7628	0.45883	7.2828	0.3195
1.17	5.09991	1.17	5.18583	1.17	4.78785	1.17	4.25011	1.17	3.47535	1.8864	1.54188	4.7664	0.46088	7.2864	0.32154
1.1736	5.10094	1.1736	5.18645	1.1736	4.78898	1.1736	4.25168	1.1736	3.47779	1.89	1.54487	4.77	0.46294	7.29	0.32356
1.1772	5.10191	1.1772	5.18707	1.1772	4.79007	1.1772	4.25324	1.1772	3.48022	1.8936	1.54769	4.7736	0.46497	7.2936	0.32488
1.1808	5.10282	1.1808	5.1879	1.1808	4.79114	1.1808	4.2548	1.1808	3.48254	1.8972	1.55	4.7772	0.46669	7.2972	0.32605
1.1844	5.10374	1.1844	5.18872	1.1844	4.79227	1.1844	4.25628	1.1844	3.4846	1.9008	1.55179	4.7808	0.46817	7.3008	0.32722
1.188	5.10465	1.188	5.18947	1.188	4.79332	1.188	4.25776	1.188	3.48662	1.9044	1.5542	4.7844	0.46931	7.3044	0.32856
1.1916	5.10552	1.1916	5.19005	1.1916	4.79421	1.1916	4.25953	1.1916	3.48877	1.908	1.55681	4.788	0.47048	7.308	0.32991
1.1952	5.10643	1.1952	5.19042	1.1952	4.79501	1.1952	4.26152	1.1952	3.49095	1.9116	1.55951	4.7916	0.47167	7.3116	0.33124
1.1988	5.10736	1.1988	5.19086	1.1988	4.79596	1.1988	4.26349	1.1988	3.49309	1.9152	1.56219	4.7952	0.47287	7.3152	0.33243
1.2024	5.10845	1.2024	5.19149	1.2024	4.79697	1.2024	4.26503	1.2024	3.49517	1.9188	1.56479	4.7988	0.47442	7.3188	0.33362
1.206	5.10957	1.206	5.19275	1.206	4.79796	1.206	4.26646	1.206	3.49728	1.9224	1.56722	4.8024	0.47614	7.3224	0.3348
1.2096	5.11068	1.2096	5.19368	1.2096	4.79884	1.2096	4.26785	1.2096	3.49935	1.926	1.56943	4.806	0.47787	7.326	0.33598
1.2132	5.11185	1.2132	5.19431	1.2132	4.7997	1.2132	4.26907	1.2132	3.50145	1.9296	1.57174	4.8096	0.47933	7.3296	0.33716
1.2168	5.11301	1.2168	5.19463	1.2168	4.80069	1.2168	4.27029	1.2168	3.50353	1.9332	1.57456	4.8132	0.48088	7.3332	0.33893
1.2204	5.11411	1.2204	5.19514	1.2204	4.80175	1.2204	4.27152	1.2204	3.50552	1.9368	1.57789	4.8168	0.48262	7.3368	0.34091
1.224	5.1149	1.224	5.19568	1.224	4.80272	1.224	4.27274	1.224	3.50726	1.9404	1.58105	4.8204	0.48449	7.3404	0.34285
1.2276	5.11566	1.2276	5.19617	1.2276	4.80336	1.2276	4.27394	1.2276	3.50898	1.944	1.5836	4.824	0.48593	7.344	0.3436
1.2312	5.11657	1.2312	5.19646	1.2312	4.80391	1.2312	4.27527	1.2312	3.51096	1.9476	1.58529	4.8276	0.48713	7.3476	0.34457
1.2348	5.11761	1.2348	5.19693	1.2348	4.80468	1.2348	4.27673	1.2348	3.51329	1.9512	1.58713	4.8312	0.48825	7.3512	0.34586
1.2384	5.11862	1.2384	5.19744	1.2384	4.80594	1.2384	4.27819	1.2384	3.51561	1.9548	1.58951	4.8348	0.48931	7.3548	0.3474
1.242	5.11939	1.242	5.19795	1.242	4.80731	1.242	4.2796	1.242	3.51756	1.9584	1.59193	4.8384	0.49037	7.3584	0.34894
1.2456	5.1202	1.2456	5.19823	1.2456	4.80846	1.2456	4.28098	1.2456	3.5193	1.962	1.59437	4.842	0.49145	7.362	0.34969
1.2492	5.121	1.2492	5.19836	1.2492	4.80918	1.2492	4.28235	1.2492	3.52102	1.9656	1.59721	4.8456	0.49265	7.3656	0.35084
1.2528	5.12163	1.2528	5.19844	1.2528	4.80984	1.2528	4.28348	1.2528	3.52282	1.9692	1.5997	4.8492	0.49418	7.3692	0.35198
1.2564	5.1222	1.2564	5.19868	1.2564	4.81061	1.2564	4.28453	1.2564	3.52463	1.9728	1.60173	4.8528	0.4957	7.3728	0.35387
1.26	5.12269	1.26	5.19911	1.26	4.8114	1.26	4.2856	1.26	3.52641	1.9764	1.60328	4.8564	0.49697	7.3764	0.35496
1.2636	5.12305	1.2636	5.19949	1.2636	4.81219	1.2636	4.28688	1.2636	3.52816	1.98	1.60596	4.86	0.49798	7.38	0.35604
1.2672	5.12338	1.2672	5.19973	1.2672	4.8131	1.2672	4.28815	1.2672	3.52988	1.9836	1.60872	4.8636	0.49935	7.3836	0.35717
1.2708	5.12379	1.2708	5.19997	1.2708	4.8142	1.2708	4.28945	1.2708	3.53162	1.9872	1.61146	4.8672	0.50103	7.3872	0.35916
1.2744	5.1244	1.2744	5.20052	1.2744	4.81517	1.2744	4.29085	1.2744	3.53348	1.9908	1.61369	4.8708	0.5028	7.3908	0.36116
1.278	5.12499	1.278	5.20115	1.278	4.8158	1.278	4.29224	1.278	3.53531	1.9944	1.61617	4.8744	0.50452	7.3944	0.36204
1.2816	5.12546	1.2816	5.20161	1.2816	4.81635	1.2816	4.29354	1.2816	3.5373	1.998	1.61868	4.878	0.50635	7.398	0.36238
1.2852	5.12589	1.2852	5.20166	1.2852	4.81699	1.2852	4.29477	1.2852	3.53916	2.0016	1.62069	4.8816	0.5082	7.4016	0.36272
1.2888	5.12628	1.2888	5.20164	1.2888	4.81783	1.2888	4.29599	1.2888	3.54099	2.0052	1.62203	4.8852	0.51006	7.4052	0.36452
1.2924	5.12652	1.2924	5.20165	1.2924	4.81869	1.2924	4.2972	1.2924	3.54294	2.0088	1.62352	4.8888	0.51187	7.4088	0.36649
1.296	5.12681	1.296	5.20187	1.296	4.81954	1.296	4.2984	1.296	3.54491	2.0124	1.62538	4.8924	0.51341	7.4124	0.36836
1.2996	5.12717	1.2996	5.20208	1.2996	4.82005	1.2996	4.29958	1.2996	3.54687	2.016	1.62753	4.896	0.51459	7.416	0.36947
1.3032	5.12802	1.3032	5.2022	1.3032	4.82055	1.3032	4.30071	1.3032	3.54864	2.0196	1.62982	4.8996	0.51553	7.4196	0.37058
1.3068	5.12871	1.3068	5.20215	1.3068	4.82123	1.3068	4.30184	1.3068	3.55035	2.0232	1.63242	4.9032	0.51684	7.4232	0.37247
1.3104	5.12884	1.3104	5.2019	1.3104	4.82204	1.3104	4.30294	1.3104	3.55204	2.0268	1.63537	4.9068	0.51818	7.4268	0.37444
1.314	5.12885	1.314	5.20177	1.314	4.82285	1.314	4.30391	1.314	3.55394	2.0304	1.63809	4.9104	0.51947	7.4304	0.37611
1.3176	5.12885	1.3176	5.20174	1.3176	4.82372	1.3176	4.30487	1.3176	3.55581	2.034	1.64042	4.914	0.52029	7.434	0.37687
1.3212	5.12888	1.3212	5.2017	1.3212	4.82468	1.3212	4.30599	1.3212	3.55774	2.0376	1.64226	4.9176	0.52157	7.4376	0.37795
1.3248	5.12887	1.3248	5.20146	1.3248	4.82562	1.3248	4.30735	1.3248	3.55964	2.0412	1.64413	4.9212	0.52302	7.4412	0.37968
1.3284	5.12884	1.3284	5.20123	1.3284	4.82642	1.3284	4.30869	1.3284	3.56151	2.0448	1.64621	4.9248	0.52484	7.4448	0.3811
1.332	5.12881	1.332	5.20117	1.332	4.82715	1.332	4.31003	1.332	3.5631	2.0484	1.64829	4.9284	0.5266	7.4484	0.38219
1.3356	5.12877	1.3356	5.20156	1.3356	4.82777	1.3356	4.31132	1.3356	3.56445	2.052	1.65038	4.932	0.52815	7.452	0.38221
1.3392	5.12878	1.3392	5.20169	1.3392	4.8285	1.3392	4.3126	1.3392	3.5658	2.0556	1.65265	4.9356	0.52928	7.4556	0.38328
1.3428	5.12915	1.3428	5.20148	1.3428	4.82924	1.3428	4.31363	1.3428	3.56754	2.0592	1.65471	4.9392	0.53011	7.4592	0.38435
1.3464	5.12956	1.3464	5.20092	1.3464	4.82993	1.3464	4.31466	1.3464	3.56939	2.0628	1.65642	4.9428	0.53121	7.4628	0.38657
1.35	5.12991	1.35	5.20055	1.35	4.83031	1.35	4.3157	1.35	3.57128	2.0664	1.65795	4.9464	0.53267	7.4664	0.38768
1.3536	5.12987	1.3536	5.20046	1.3536	4.83067	1.3536	4.31696	1.3536	3.57317	2.07	1.65976	4.95	0.53433	7.47	0.38867
1.3572	5.12983	1.3572	5.20062	1.3572	4.83091	1.3572	4.31821	1.3572	3.57504	2.0736	1.66177	4.9536	0.53561	7.4736	0.38966
1.3608	5.12969	1.3608	5.20054	1.3608	4.83124	1.3608	4.31945	1.3608	3.57686	2.0772	1.66391	4.9572	0.53682	7.4772	0.39157
1.3644	5.12963	1.3644	5.20029	1.3644	4.83157	1.3644	4.32056	1.3644	3.57849	2.0808	1.66624	4.9608	0.53804	7.4808	0.39347
1.368	5.12956	1.368	5.19997	1.368	4.83188	1.368	4.32165	1.368	3.5801	2.0844	1.66855	4.9644	0.53964	7.4844	0.39482
1.3716	5.12997	1.3716	5.19964	1.3716	4.83219	1.3716	4.32249	1.3716	3.5817	2.088	1.67077	4.968	0.54084	7.488	0.39588
1.3752	5.13037	1.3752	5.1993	1.3752	4.83275	1.3752	4.32327	1.3752	3.58336	2.0916	1.67286	4.9716	0.54202	7.4916	0.39742
1.3788	5.13077	1.3788	5.19906	1.3788	4.83355	1.3788	4.32403	1.3788	3.585	2.0952	1.67497	4.9752	0.54333	7.4952	0.39925
1.3824	5.13042	1.3824	5.19892	1.3824	4.83436	1.3824	4.32504	1.3824	3.5863	2.0988	1.67714	4.9788	0.545	7.4988	0.40108
1.386	5.12987	1.386	5.19859	1.386	4.83478	1.386	4.32607	1.386	3.58751	2.1024	1.67936	4.9824	0.54668	7.5024	0.40157
1.3896	5.12932	1.3896	5.19795	1.3896	4.83521	1.3896	4.32709	1.3896	3.58877	2.106	1.68105	4.986	0.54816	7.506	0.40253
1.3932	5.129	1.3932	5.19732	1.3932	4.83562	1.3932	4.32811	1.3932	3.59056	2.1096	1.68271	4.9896	0.54937	7.5096	0.40367
1.3968	5.12869	1.3968	5.19697	1.3968	4.83618	1.3968	4.32911	1.3968	3.59243	2.1132	1.68483	4.9932	0.55025	7.5132	0.40578
1.4004	5.12851	1.4004	5.19681	1.4004	4.83673	1.4004	4.33005	1.4004	3.5942	2.1168	1.68747	4.9968	0.55124	7.5168	0.40682
1.404	5.12868	1.404	5.19653	1.404	4.83729	1.404	4.33084	1.404	3.59559	2.1204	1.68983	5.0004	0.55234	7.5204	0.40758
1.4076	5.12883	1.4076	5.19613	1.4076	4.83777	1.4076	4.33162	1.4076	3.59697	2.124	1.69187	5.004	0.55381	7.524	0.40869
1.4112	5.12865	1.4112	5.19553	1.4112	4.83815	1.4112	4.33244	1.4112	3.59837	2.1276	1.69358	5.0076	0.55542	7.5276	0.41055
1.4148	5.12841	1.4148	5.19492	1.4148	4.83851	1.4148	4.33322	1.4148	3.59987	2.1312	1.69565	5.0112	0.55698	7.5312	0.4124
1.4184	5.12817	1.4184	5.19433	1.4184	4.83887	1.4184	4.334	1.4184	3.60136	2.1348	1.69748	5.0148	0.55819	7.5348	0.41308
1.422	5.12749	1.422	5.19373	1.422	4.83923	1.422	4.33511	1.422	3.60289	2.1384	1.69906	5.0184	0.55899	7.5384	0.41337
1.4256	5.12628	1.4256	5.19313	1.4256	4.83948	1.4256	4.33643	1.4256	3.60433	2.142	1.70056	5.022	0.55989	7.542	0.41367
1.4292	5.12507	1.4292	5.19265	1.4292	4.83996	1.4292	4.33773	1.4292	3.60575	2.1456	1.70253	5.0256	0.56116	7.5456	0.41542
1.4328	5.12507	1.4328	5.19227	1.4328	4.84045	1.4328	4.3387	1.4328	3.60724	2.1492	1.70463	5.0292	0.56273	7.5492	0.41726
1.4364	5.12523	1.4364	5.19189	1.4364	4.84118	1.4364	4.33959	1.4364	3.60876	2.1528	1.707	5.0328	0.56431	7.5528	0.41969
1.44	5.12522	1.44	5.19117	1.44	4.84181	1.44	4.34048	1.44	3.61022	2.1564	1.70966	5.0364	0.56584	7.5564	0.42155
1.4436	5.12406	1.4436	5.19045	1.4436	4.84243	1.4436	4.34136	1.4436	3.61144	2.16	1.71211	5.04	0.56733	7.56	0.42316
1.4472	5.12291	1.4472	5.18984	1.4472	4.8429	1.4472	4.34222	1.4472	3.61263	2.1636	1.71398	5.0436	0.56881	7.5636	0.42416
1.4508	5.12223	1.4508	5.18942	1.4508	4.84335	1.4508	4.34314	1.4508	3.61393	2.1672	1.71497	5.0472	0.57024	7.5672	0.42515
1.4544	5.1219	1.4544	5.18869	1.4544	4.8438	1.4544	4.34412	1.4544	3.61552	2.1708	1.71584	5.0508	0.57166	7.5708	0.42617
1.458	5.12157	1.458	5.18778	1.458	4.84425	1.458	4.34509	1.458	3.61709	2.1744	1.71733	5.0544	0.57315	7.5744	0.42722
1.4616	5.12072	1.4616	5.18668	1.4616	4.84469	1.4616	4.34568	1.4616	3.61849	2.178	1.71917	5.058	0.57475	7.578	0.42826
1.4652	5.11953	1.4652	5.18601	1.4652	4.84513	1.4652	4.34604	1.4652	3.61976	2.1816	1.72148	5.0616	0.57633	7.5816	0.42929
1.4688	5.11834	1.4688	5.18537	1.4688	4.84538	1.4688	4.3464	1.4688	3.62102	2.1852	1.72379	5.0652	0.57782	7.5852	0.43028
1.4724	5.11762	1.4724	5.18465	1.4724	4.84559	1.4724	4.34684	1.4724	3.62257	2.1888	1.72594	5.0688	0.57927	7.5888	0.43125
1.476	5.11704	1.476	5.18355	1.476	4.8457	1.476	4.34737	1.476	3.62412	2.1924	1.7277	5.0724	0.58053	7.5924	0.43229
1.4796	5.11662	1.4796	5.1823	1.4796	4.84595	1.4796	4.34794	1.4796	3.62557	2.196	1.72944	5.076	0.58157	7.596	0.43411
1.4832	5.1163	1.4832	5.18124	1.4832	4.8462	1.4832	4.3487	1.4832	3.62686	2.1996	1.73112	5.0796	0.58259	7.5996	0.43611
1.4868	5.11597	1.4868	5.1806	1.4868	4.84654	1.4868	4.34944	1.4868	3.62813	2.2032	1.73281	5.0832	0.58388	7.6032	0.43823
1.4904	5.1154	1.4904	5.17994	1.4904	4.84675	1.4904	4.35018	1.4904	3.62952	2.2068	1.73454	5.0868	0.58525	7.6068	0.43925
1.494	5.11426	1.494	5.17901	1.494	4.84693	1.494	4.3509	1.494	3.63122	2.2104	1.73609	5.0904	0.58659	7.6104	0.43947
1.4976	5.11311	1.4976	5.1779	1.4976	4.84704	1.4976	4.35161	1.4976	3.63291	2.214	1.73774	5.094	0.58796	7.614	0.43963
1.5012	5.11235	1.5012	5.1768	1.5012	4.84723	1.5012	4.35232	1.5012	3.63435	2.2176	1.73965	5.0976	0.58938	7.6176	0.44052
1.5048	5.11138	1.5048	5.17606	1.5048	4.84756	1.5048	4.35304	1.5048	3.63545	2.2212	1.74232	5.1012	0.59079	7.6212	0.4426
1.5084	5.11041	1.5084	5.17554	1.5084	4.84806	1.5084	4.35375	1.5084	3.63653	2.2248	1.74435	5.1048	0.59216	7.6248	0.44456
1.512	5.10921	1.512	5.17532	1.512	4.84854	1.512	4.3547	1.512	3.63759	2.2284	1.74597	5.1084	0.59347	7.6284	0.44632
1.5156	5.10812	1.5156	5.17466	1.5156	4.84881	1.5156	4.35569	1.5156	3.63865	2.232	1.74707	5.112	0.59464	7.632	0.44732
1.5192	5.10709	1.5192	5.17377	1.5192	4.84895	1.5192	4.35666	1.5192	3.63974	2.2356	1.74884	5.1156	0.59541	7.6356	0.44832
1.5228	5.10616	1.5228	5.17265	1.5228	4.84908	1.5228	4.35728	1.5228	3.64113	2.2392	1.7506	5.1192	0.59601	7.6392	0.44931
1.5264	5.10521	1.5264	5.17152	1.5264	4.84933	1.5264	4.35793	1.5264	3.64255	2.2428	1.75232	5.1228	0.59685	7.6428	0.45025
1.53	5.10424	1.53	5.17038	1.53	4.84948	1.53	4.35857	1.53	3.64379	2.2464	1.75361	5.1264	0.59806	7.6464	0.45115
1.5336	5.10374	1.5336	5.16923	1.5336	4.84962	1.5336	4.35892	1.5336	3.64478	2.25	1.75527	5.13	0.59935	7.65	0.45204
1.5372	5.10335	1.5372	5.16809	1.5372	4.84988	1.5372	4.35925	1.5372	3.64575	2.2536	1.75688	5.1336	0.60068	7.6536	0.45322
1.5408	5.10274	1.5408	5.16697	1.5408	4.85032	1.5408	4.35981	1.5408	3.64694	2.2572	1.75829	5.1372	0.60206	7.6572	0.45489
1.5444	5.10168	1.5444	5.16584	1.5444	4.85071	1.5444	4.36071	1.5444	3.64804	2.2608	1.75918	5.1408	0.60343	7.6608	0.4572
1.548	5.10061	1.548	5.16468	1.548	4.85098	1.548	4.36161	1.548	3.64912	2.2644	1.76066	5.1444	0.60476	7.6644	0.4588
1.5516	5.09949	1.5516	5.16332	1.5516	4.85125	1.5516	4.36217	1.5516	3.65016	2.268	1.76249	5.148	0.6061	7.668	0.45977
1.5552	5.09803	1.5552	5.16217	1.5552	4.85152	1.5552	4.36247	1.5552	3.65134	2.2716	1.7649	5.1516	0.60742	7.6716	0.45995
1.5588	5.09657	1.5588	5.16102	1.5588	4.85162	1.5588	4.36275	1.5588	3.65251	2.2752	1.767	5.1552	0.60871	7.6752	0.46136
1.5624	5.09519	1.5624	5.15984	1.5624	4.85169	1.5624	4.36329	1.5624	3.65363	2.2788	1.76879	5.1588	0.60999	7.6788	0.46303
1.566	5.09402	1.566	5.15848	1.566	4.85176	1.566	4.36398	1.566	3.6548	2.2824	1.76977	5.1624	0.61124	7.6824	0.46467
1.5696	5.09284	1.5696	5.15739	1.5696	4.85186	1.5696	4.36468	1.5696	3.65601	2.286	1.77073	5.166	0.61243	7.686	0.46569
1.5732	5.09199	1.5732	5.15647	1.5732	4.85194	1.5732	4.36525	1.5732	3.65732	2.2896	1.77222	5.1696	0.6136	7.6896	0.46669
[truncated: 2,063 more rows]

## Sheet: Fig.2c
T/K	A2	A1	T/K	sigma_xy(Ohm^-1 cm^-1)
[truncated: 22 more rows]

[truncated: 15 more sheets: Fig.3a, Fig.3c, Fig.3d, Fig.3e, Fig.3f, Fig.3g, Fig.3h, Fig.3i, Fig.3j, Fig.4a, Fig.4b, Fig.4c, Fig.4d, Fig.5b, Sheet17]
